# Supplementary material for: 2-Meth­oxy­anilinium trichlorido­stannate(II)
Source: Acta Crystallogr Sect E Struct Rep Online. 2013 Mar 6;69(Pt 4):m187–8. doi: 10.1107/S1600536813005096 (PMC3629472; doi:10.1107/S1600536813005096)
Supplement: Supplementary file 1 [file e-69-0m187-sup1.cif]

##############################################################################
#                                                                            #
# This CIF contains the data in a paper accepted for publication in          #
# Acta Crystallographica Section E. It conforms to the requirements of       #
# Notes for Authors for Acta Crystallographica Section E, and has been       #
# peer reviewed under the auspices of the IUCr Commission on Journals.       #
#                                                                            #
# Full details of the Crystallographic Information File format               #
# are given in the paper "The Crystallographic Information File (CIF):       #
# a New Standard Archive File for Crystallography" by S. R. Hall, F. H.      #
# Allen and I. D. Brown [Acta Cryst. (1991), A47, 655-685].                  #
#                                                                            #
# The current version of the core CIF dictionary is obtainable from          #
# ftp://ftp.iucr.org/pub/cif_core.dic.                                       #
#                                                                            #
# Software is freely available for graphical display of the structure(s)     #
# in this CIF. For information consult the CIF software page                 #
# http://www.iucr.org/resources/cif/software.                                #
#                                                                            #
# This file may be used for bona fide research purposes within the           #
# scientific community so long as proper attribution is given to the journal # 
# article from which it was obtained.                                        #
#                                                                            #
##############################################################################
data_I
_audit_creation_method     SHELXL-97
_chemical_name_systematic
;
2-Methoxyanilinium trichloridostannate(II)
;
_chemical_name_common     ?
_chemical_formula_moiety     'C7 H10 N O +, Cl3 Sn -'
_chemical_formula_sum     'C7 H10 Cl3 N O Sn'
_chemical_formula_iupac     '(C7 H10 N O) [Sn Cl3]'
_chemical_formula_weight     349.20
_chemical_melting_point     413
_symmetry_cell_setting     orthorhombic
_symmetry_space_group_name_H-M     'P 21 21 21'
_symmetry_space_group_name_hall     'P 2ac 2ab'
loop_
    _symmetry_equiv_pos_as_xyz
    'x, y, z'
    '-x+1/2, -y, z+1/2'
    'x+1/2, -y+1/2, -z'
    '-x, y+1/2, -z+1/2'
_cell_length_a     7.2030(2)
_cell_length_b     8.3341(3)
_cell_length_c     19.5436(6)
_cell_angle_alpha     90.00
_cell_angle_beta     90.00
_cell_angle_gamma     90.00
_cell_volume     1173.21(6)
_cell_formula_units_Z     4
_cell_measurement_reflns_used     8969
_cell_measurement_theta_min     2.05
_cell_measurement_theta_max     26.96
_cell_measurement_temperature     296(2)
_cell_special_details     'Cell parameters from  8969 reflections'
_exptl_crystal_description     square
_exptl_crystal_colour     yellow
_exptl_crystal_size_max     0.41
_exptl_crystal_size_mid     0.34
_exptl_crystal_size_min     0.10
_exptl_crystal_density_diffrn     1.977
_exptl_crystal_density_meas     2.010
_exptl_crystal_density_method     'Flotation'
_exptl_crystal_F_000     672
_exptl_absorpt_coefficient_mu     2.824
_exptl_absorpt_correction_type     multi-scan
_exptl_absorpt_process_details
;
(CrysAlis RED; Agilent, 2012)
;
_exptl_absorpt_correction_T_min     0.3906
_exptl_absorpt_correction_T_max     0.7654
_exptl_special_details     ?
_diffrn_ambient_temperature     296(2)
_diffrn_radiation_type     MoK\a
_diffrn_radiation_wavelength     0.71073
_diffrn_radiation_source     'Enhance (Mo) X-ray Source'
_diffrn_radiation_monochromator     graphite
_diffrn_measurement_device_type     'Agilent Xcalibur (Sapphire2)'
_diffrn_measurement_method     '\w scans'
_diffrn_detector_area_resol_mean     8.3622
_diffrn_reflns_number     8969
_diffrn_reflns_av_R_equivalents     0.0189
_diffrn_reflns_av_sigmaI/netI     0.0144
_diffrn_reflns_theta_min     3.01
_diffrn_reflns_theta_max     26.37
_diffrn_reflns_theta_full     26.37
_diffrn_measured_fraction_theta_max     0.999
_diffrn_measured_fraction_theta_full     0.999
_diffrn_reflns_limit_h_min     -8
_diffrn_reflns_limit_h_max     9
_diffrn_reflns_limit_k_min     -10
_diffrn_reflns_limit_k_max     9
_diffrn_reflns_limit_l_min     -24
_diffrn_reflns_limit_l_max     24
_diffrn_standards_number     ?
_diffrn_standards_interval_count     ?
_diffrn_standards_interval_time     ?
_diffrn_standards_decay_%     ?
_refine_special_details
;
Refinement of <i>F</i>^2^ against ALL reflections. The weighted <i>R</i>-factor
<i>wR</i> and goodness of fit <i>S</i> are based on <i>F</i>^2^, conventional
<i>R</i>-factors <i>R</i> are based on <i>F</i>, with <i>F</i> set to zero for
negative <i>F</i>^2^. The threshold expression of <i>F</i>^2^ >
\s(<i>F</i>^2^) is used only for calculating <i>R</i>-factors(gt) <i>etc</i>.
and is not relevant to the choice of reflections for refinement.
<i>R</i>-factors based on <i>F</i>^2^ are statistically about twice as large
as those based on <i>F</i>, and <i>R</i>- factors based on ALL data will be
even larger.
;
_reflns_number_total     2392
_reflns_number_gt     2236
_reflns_threshold_expression     I>2sigma(I)
_refine_ls_structure_factor_coef     Fsqd
_refine_ls_matrix_type     full
_refine_ls_R_factor_all     0.0287
_refine_ls_R_factor_gt     0.0262
_refine_ls_wR_factor_gt     0.0636
_refine_ls_wR_factor_ref     0.0643
_refine_ls_goodness_of_fit_ref     1.143
_refine_ls_restrained_S_all     1.143
_refine_ls_number_reflns     2392
_refine_ls_number_parameters     120
_refine_ls_number_restraints     0
_refine_ls_number_constraints     0
_refine_ls_hydrogen_treatment     constr
_refine_ls_weighting_scheme     calc
_refine_ls_weighting_details
         'calc w=1/[\s^2^(Fo^2^)+(0.0195P)^2^+2.2881P] where P=(Fo^2^+2Fc^2^)/3'
_atom_sites_solution_hydrogens     geom
_atom_sites_solution_primary     direct
_atom_sites_solution_secondary     difmap
_refine_ls_shift/su_max     0.001
_refine_ls_shift/su_mean     0.000
_refine_diff_density_max     0.893
_refine_diff_density_min     -0.692
_refine_ls_extinction_method     none
_refine_ls_extinction_coef     ?
_refine_ls_abs_structure_details     'Flack (1983), 986 Friedel pairs'
_refine_ls_abs_structure_Flack     0.03(5)
loop_
    _atom_type_symbol
    _atom_type_description
    _atom_type_scat_dispersion_real
    _atom_type_scat_dispersion_imag
    _atom_type_scat_source
    'C' 'C' 0.0033 0.0016
                         'International Tables Vol C Tables 4.2.6.8 and 6.1.1.4'
    'H' 'H' 0.0000 0.0000
                         'International Tables Vol C Tables 4.2.6.8 and 6.1.1.4'
    'N' 'N' 0.0061 0.0033
                         'International Tables Vol C Tables 4.2.6.8 and 6.1.1.4'
    'O' 'O' 0.0106 0.0060
                         'International Tables Vol C Tables 4.2.6.8 and 6.1.1.4'
    'Cl' 'Cl' 0.1484 0.1585
                         'International Tables Vol C Tables 4.2.6.8 and 6.1.1.4'
    'Sn' 'Sn' -0.6537 1.4246
                         'International Tables Vol C Tables 4.2.6.8 and 6.1.1.4'
_computing_data_collection
;
<i>CrysAlis PRO</i> (Agilent, 2012)
;
_computing_cell_refinement
;
<i>CrysAlis PRO</i> (Agilent, 2012)
;
_computing_data_reduction
;
<i>CrysAlis RED</i> (Agilent, 2012)
;
_computing_structure_solution     'SHELXS97 (Sheldrick, 2008)'
_computing_structure_refinement     'SHELXL97 (Sheldrick, 2008)'
_computing_molecular_graphics
;
<i>DIAMOND</i> (Brandenburg <i>et al.</i>, 1999) and <i>Mercury</i>
(Macrae <i>et al.</i>,
2006)
;
_computing_publication_material
;
<i>WinGX</i> (Farrugia, 2012) and <i>publCIF</i> (Westrip, 2010)
;
loop_
    _atom_site_type_symbol
    _atom_site_label
    _atom_site_fract_x
    _atom_site_fract_y
    _atom_site_fract_z
    _atom_site_U_iso_or_equiv
    _atom_site_adp_type
    _atom_site_calc_flag
    _atom_site_refinement_flags
    _atom_site_occupancy
    _atom_site_symmetry_multiplicity
    _atom_site_disorder_assembly
    _atom_site_disorder_group
    Sn Sn1 0.99329(6) 0.71816(4) 0.264736(15) 0.03985(10) Uani d . 1 1 . .
    Cl Cl1 0.74503(19) 0.88251(18) 0.20427(10) 0.0480(4) Uani d . 1 1 . .
    Cl Cl2 0.9729(2) 0.52707(13) 0.15669(5) 0.0476(3) Uani d . 1 1 . .
    Cl Cl3 1.2567(2) 0.85165(18) 0.20246(10) 0.0462(3) Uani d . 1 1 . .
    C C1 0.4660(8) 0.4713(7) 0.0448(2) 0.0460(13) Uani d . 1 1 . .
    C C2 0.4807(8) 0.4108(5) 0.1105(2) 0.0391(10) Uani d . 1 1 . .
    C C3 0.4722(9) 0.2504(6) 0.1238(3) 0.0514(13) Uani d . 1 1 . .
    H H3 0.4823 0.2135 0.1686 0.062 Uiso calc R 1 1 . .
    C C4 0.4489(10) 0.1437(8) 0.0712(3) 0.068(2) Uani d . 1 1 . .
    H H4 0.4431 0.0339 0.0795 0.082 Uiso calc R 1 1 . .
    C C5 0.4343(11) 0.2026(10) 0.0061(4) 0.084(2) Uani d . 1 1 . .
    H H5 0.4185 0.1308 -0.0298 0.101 Uiso calc R 1 1 . .
    C C6 0.4420(10) 0.3637(9) -0.0081(3) 0.070(2) Uani d . 1 1 . .
    H H6 0.4312 0.3999 -0.0529 0.084 Uiso calc R 1 1 . .
    C C7 0.4756(17) 0.7027(9) -0.0271(3) 0.099(3) Uani d . 1 1 . .
    H H7A 0.4865 0.8172 -0.0234 0.148 Uiso calc R 1 1 . .
    H H7B 0.3612 0.6763 -0.0496 0.148 Uiso calc R 1 1 . .
    H H7C 0.5779 0.6615 -0.0533 0.148 Uiso calc R 1 1 . .
    N N1 0.5056(8) 0.5263(4) 0.16573(16) 0.0447(8) Uani d . 1 1 . .
    H H1A 0.4333 0.6112 0.1584 0.067 Uiso calc R 1 1 . .
    H H1B 0.6237 0.5574 0.1672 0.067 Uiso calc R 1 1 . .
    H H1C 0.4749 0.4809 0.2054 0.067 Uiso calc R 1 1 . .
    O O1 0.4774(9) 0.6327(5) 0.03995(17) 0.0666(12) Uani d . 1 1 . .
loop_
    _atom_site_aniso_label
    _atom_site_aniso_U_11
    _atom_site_aniso_U_22
    _atom_site_aniso_U_33
    _atom_site_aniso_U_12
    _atom_site_aniso_U_13
    _atom_site_aniso_U_23
    Sn1 0.03921(16) 0.03849(15) 0.04186(16) -0.00094(18) 0.0010(2) 0.00600(12)
    Cl1 0.0361(6) 0.0544(8) 0.0536(9) 0.0062(6) -0.0035(6) -0.0039(8)
    Cl2 0.0745(10) 0.0346(5) 0.0337(5) -0.0027(7) 0.0002(7) 0.0003(4)
    Cl3 0.0350(6) 0.0483(7) 0.0551(9) -0.0056(6) 0.0058(6) -0.0033(7)
    C1 0.042(4) 0.060(3) 0.036(2) 0.003(3) -0.002(2) 0.000(2)
    C2 0.035(3) 0.048(2) 0.034(2) -0.001(3) 0.006(2) -0.0062(17)
    C3 0.057(4) 0.046(3) 0.051(3) -0.002(3) 0.010(3) -0.003(2)
    C4 0.086(6) 0.053(3) 0.067(4) -0.011(3) 0.009(3) -0.015(3)
    C5 0.100(6) 0.093(6) 0.060(4) -0.016(4) 0.001(4) -0.036(4)
    C6 0.083(5) 0.090(5) 0.036(3) -0.004(4) -0.007(3) -0.009(3)
    C7 0.151(8) 0.094(5) 0.052(3) 0.018(8) -0.002(6) 0.031(3)
    N1 0.060(2) 0.0428(19) 0.0314(17) 0.004(3) 0.000(3) 0.0015(14)
    O1 0.100(4) 0.061(2) 0.0394(18) 0.012(3) 0.003(3) 0.0159(16)
_geom_special_details
;
All esds (except the esd in the dihedral angle between two l.s. planes) are
estimated using the full covariance matrix. The cell esds are taken into
account individually in the estimation of esds in distances, angles and
torsion angles; correlations between esds in cell parameters are only used
when they are defined by crystal symmetry. An approximate (isotropic)
treatment of cell esds is used for estimating esds involving l.s. planes.
;
loop_
    _geom_bond_atom_site_label_1
    _geom_bond_atom_site_label_2
    _geom_bond_site_symmetry_2
    _geom_bond_distance
    _geom_bond_publ_flag
    Sn1 Cl1 . 2.5437(15) yes
    Sn1 Cl2 . 2.6489(11) yes
    Sn1 Cl3 . 2.5139(15) yes
    C1 O1 . 1.351(6) ?
    C1 C6 . 1.379(8) ?
    C1 C2 . 1.384(6) ?
    C2 C3 . 1.363(6) ?
    C2 N1 . 1.458(5) ?
    C3 C4 . 1.370(8) ?
    C3 H3 . 0.9300 ?
    C4 C5 . 1.367(10) ?
    C4 H4 . 0.9300 ?
    C5 C6 . 1.372(10) ?
    C5 H5 . 0.9300 ?
    C6 H6 . 0.9300 ?
    C7 O1 . 1.435(6) ?
    C7 H7A . 0.9600 ?
    C7 H7B . 0.9600 ?
    C7 H7C . 0.9600 ?
    N1 H1A . 0.8900 ?
    N1 H1B . 0.8900 ?
    N1 H1C . 0.8900 ?
loop_
    _geom_angle_atom_site_label_1
    _geom_angle_atom_site_label_2
    _geom_angle_atom_site_label_3
    _geom_angle_site_symmetry_1
    _geom_angle_site_symmetry_3
    _geom_angle
    _geom_angle_publ_flag
    Cl3 Sn1 Cl1 . . 93.87(4) ?
    Cl3 Sn1 Cl2 . . 85.52(5) ?
    Cl1 Sn1 Cl2 . . 85.10(5) ?
    O1 C1 C6 . . 127.1(5) ?
    O1 C1 C2 . . 115.0(4) ?
    C6 C1 C2 . . 117.9(5) ?
    C3 C2 C1 . . 122.1(5) ?
    C3 C2 N1 . . 120.7(4) ?
    C1 C2 N1 . . 117.2(4) ?
    C2 C3 C4 . . 119.9(5) ?
    C2 C3 H3 . . 120.1 ?
    C4 C3 H3 . . 120.1 ?
    C5 C4 C3 . . 118.3(6) ?
    C5 C4 H4 . . 120.8 ?
    C3 C4 H4 . . 120.8 ?
    C4 C5 C6 . . 122.4(6) ?
    C4 C5 H5 . . 118.8 ?
    C6 C5 H5 . . 118.8 ?
    C5 C6 C1 . . 119.4(6) ?
    C5 C6 H6 . . 120.3 ?
    C1 C6 H6 . . 120.3 ?
    O1 C7 H7A . . 109.5 ?
    O1 C7 H7B . . 109.5 ?
    H7A C7 H7B . . 109.5 ?
    O1 C7 H7C . . 109.5 ?
    H7A C7 H7C . . 109.5 ?
    H7B C7 H7C . . 109.5 ?
    C2 N1 H1A . . 109.5 ?
    C2 N1 H1B . . 109.5 ?
    H1A N1 H1B . . 109.5 ?
    C2 N1 H1C . . 109.5 ?
    H1A N1 H1C . . 109.5 ?
    H1B N1 H1C . . 109.5 ?
    C1 O1 C7 . . 117.9(5) ?
loop_
    _geom_torsion_atom_site_label_1
    _geom_torsion_atom_site_label_2
    _geom_torsion_atom_site_label_3
    _geom_torsion_atom_site_label_4
    _geom_torsion_site_symmetry_1
    _geom_torsion_site_symmetry_2
    _geom_torsion_site_symmetry_3
    _geom_torsion_site_symmetry_4
    _geom_torsion
    _geom_torsion_publ_flag
    O1 C1 C2 C3 . . . . -179.9(6) ?
    C6 C1 C2 C3 . . . . 0.0(9) ?
    O1 C1 C2 N1 . . . . 0.2(8) ?
    C6 C1 C2 N1 . . . . -179.8(5) ?
    C1 C2 C3 C4 . . . . 0.2(10) ?
    N1 C2 C3 C4 . . . . -180.0(6) ?
    C2 C3 C4 C5 . . . . -0.1(10) ?
    C3 C4 C5 C6 . . . . 0.0(12) ?
    C4 C5 C6 C1 . . . . 0.2(12) ?
    O1 C1 C6 C5 . . . . 179.7(7) ?
    C2 C1 C6 C5 . . . . -0.2(10) ?
    C6 C1 O1 C7 . . . . -4.0(12) ?
    C2 C1 O1 C7 . . . . 176.0(7) ?
loop_
    _geom_hbond_atom_site_label_D
    _geom_hbond_atom_site_label_H
    _geom_hbond_atom_site_label_A
    _geom_hbond_site_symmetry_A
    _geom_hbond_distance_DH
    _geom_hbond_distance_HA
    _geom_hbond_distance_DA
    _geom_hbond_angle_DHA
    _geom_hbond_publ_flag
    N1 H1C Cl1 4_645 0.89 2.51 3.339(4) 155.2 yes
    N1 H1C Cl3 4_745 0.89 2.85 3.418(4) 122.8 yes
    N1 H1A Cl3 1_455 0.89 2.53 3.329(4) 150.5 yes
    N1 H1B Cl2 . 0.89 2.54 3.371(6) 156.5 yes
    N1 H1B Cl1 . 0.89 2.94 3.515(4) 124.1 yes
    N1 H1A O1 . 0.89 2.34 2.621(5) 98.1 no
_iucr_refine_instructions_details
;
TITL SK2-a at 296 K in P212121 (#19 in standard setting)
CELL  0.71073   7.2030   8.3341  19.5436   90.000   90.000   90.000
ZERR     4.00   0.0002   0.0003   0.0006    0.000    0.000    0.000
LATT  -1
SYMM  1/2 - X, - Y, 1/2 + Z
SYMM  1/2 + X, 1/2 - Y, - Z
SYMM  - X, 1/2 + Y, 1/2 - Z
SFAC  C    H    N    O    CL   SN
UNIT  28   40   4    4    12   4
SHEL  20 0.8
Merg 2
MPLA  6 C1 C2 C3 C4 C5 C6 O1 C7
EQIV $1   -x+2, y-1/2, -z+1/2
MPLA  6 C1_$1 C2_$1 C3_$1 C4_$1 C5_$1 C6_$1 O1_$1 C7_$1
MPLA  4  O1_$1  C1_$1 C2_$1 C6_$1 C3_$1 C4_$1 C5_$1
EQIV $1 2-X,-0.5+Y,0.5-Z
RTAB Sn1 Sn1 Sn1_$1
RTAB XYZ Sn1 Cl2 Sn1_$1
EQIV $1 2-X,-0.5+Y,0.5-Z
RTAB Cl  Cl2 Sn1_$1
EQIV $2 2-X,-0.5+Y,0.5-Z
RTAB Cl  Cl2 Sn1_$2
EQIV   $3 -x+1, y-0.5,-z+0.5
htab
EQIV   $3 -x+1, y-0.5,-z+0.5
htab   N1 Cl1_$3
EQIV   $4 -x+2, y-0.5,-z+0.5
htab   N1 Cl3_$4
EQIV   $5 x-1, y,z
htab   N1 Cl3_$5
htab N1 Cl2
Htab N1 cl1
htab N1 O1
FMAP   2
PLAN  25
SIZE     0.10   0.34   0.41
ACTA
BOND   $H
CONF
L.S.  10
TEMP    23.00
WGHT    0.019500    2.288100
FVAR       9.99626
SN1   6    0.993286    0.718162    0.264736    11.00000    0.03921    0.03849 =
         0.04186    0.00600    0.00097   -0.00094
CL1   5    0.745031    0.882512    0.204267    11.00000    0.03614    0.05439 =
         0.05358   -0.00386   -0.00352    0.00617
CL2   5    0.972945    0.527066    0.156690    11.00000    0.07449    0.03464 =
         0.03369    0.00034    0.00019   -0.00270
CL3   5    1.256729    0.851649    0.202461    11.00000    0.03505    0.04830 =
         0.05511   -0.00333    0.00584   -0.00559
C1    1    0.466034    0.471308    0.044752    11.00000    0.04219    0.05971 =
         0.03598   -0.00042   -0.00211    0.00346
C2    1    0.480737    0.410791    0.110461    11.00000    0.03494    0.04822 =
         0.03428   -0.00620    0.00642   -0.00103
C3    1    0.472221    0.250398    0.123809    11.00000    0.05747    0.04581 =
         0.05103   -0.00276    0.00991   -0.00241
AFIX  43
H3    2    0.482257    0.213487    0.168563    11.00000   -1.20000
AFIX   0
C4    1    0.448855    0.143673    0.071187    11.00000    0.08568    0.05316 =
         0.06664   -0.01460    0.00919   -0.01144
AFIX  43
H4    2    0.443070    0.033920    0.079518    11.00000   -1.20000
AFIX   0
C5    1    0.434262    0.202563    0.006146    11.00000    0.09954    0.09279 =
         0.06047   -0.03588    0.00142   -0.01611
AFIX  43
H5    2    0.418475    0.130780   -0.029820    11.00000   -1.20000
AFIX   0
C6    1    0.442036    0.363667   -0.008070    11.00000    0.08332    0.08996 =
         0.03588   -0.00901   -0.00750   -0.00410
AFIX  43
H6    2    0.431221    0.399880   -0.052903    11.00000   -1.20000
AFIX   0
C7    1    0.475598    0.702741   -0.027130    11.00000    0.15068    0.09367 =
         0.05161    0.03084   -0.00186    0.01753
AFIX 137
H7A   2    0.486527    0.817201   -0.023355    11.00000   -1.50000
H7B   2    0.361152    0.676346   -0.049646    11.00000   -1.50000
H7C   2    0.577897    0.661542   -0.053258    11.00000   -1.50000
AFIX   0
N1    3    0.505590    0.526290    0.165732    11.00000    0.06012    0.04277 =
         0.03136    0.00146    0.00001    0.00438
AFIX 137
H1A   2    0.433305    0.611166    0.158381    11.00000   -1.50000
H1B   2    0.623737    0.557361    0.167195    11.00000   -1.50000
H1C   2    0.474900    0.480851    0.205360    11.00000   -1.50000
AFIX   0
O1    4    0.477420    0.632676    0.039951    11.00000    0.09970    0.06065 =
         0.03939    0.01593    0.00318    0.01234
HKLF 4
REM  SK2-a at 296 K in P212121 (#19 in standard setting)
REM R1 =  0.0262 for   2236 Fo > 4sig(Fo)  and  0.0287 for all   2392 data
REM    120 parameters refined using      0 restraints
END
WGHT      0.0170      2.0811
REM Highest difference peak  0.893,  deepest hole -0.692,  1-sigma level  0.085
Q1    1   1.0020  0.7770  0.2983  11.00000  0.05    0.89
Q2    1   1.0190  0.7279  0.2105  11.00000  0.05    0.72
Q3    1   0.9943  0.5945  0.2678  11.00000  0.05    0.63
Q4    1   1.0000  0.4206  0.2182  11.00000  0.05    0.61
Q5    1   0.9971  0.9211  0.2175  11.00000  0.05    0.43
Q6    1   0.7448  0.7734  0.2034  11.00000  0.05    0.40
Q7    1   1.0108  0.5979  0.2166  11.00000  0.05    0.38
Q8    1   0.2636  0.5882  0.2102  11.00000  0.05    0.37
Q9    1   1.2811  0.7448  0.2002  11.00000  0.05    0.36
Q10   1   0.9960  0.4232  0.1300  11.00000  0.05    0.34
Q11   1   0.9999  0.7375  0.1497  11.00000  0.05    0.32
Q12   1   1.2737  0.8973  0.2648  11.00000  0.05    0.30
Q13   1   1.0413  0.5297  0.3143  11.00000  0.05    0.30
Q14   1   0.7709  0.8586  0.2715  11.00000  0.05    0.30
Q15   1   1.0018  0.6036  0.1788  11.00000  0.05    0.29
Q16   1   0.9813  0.9087  0.1531  11.00000  0.05    0.28
Q17   1   0.7223  1.0613  0.2327  11.00000  0.05    0.27
Q18   1   1.0595  0.6004  0.1191  11.00000  0.05    0.27
Q19   1   0.7363  0.5529  0.2108  11.00000  0.05    0.26
Q20   1   0.9357  0.5650  0.1166  11.00000  0.05    0.25
Q21   1   0.4853  0.5841 -0.0984  11.00000  0.05    0.24
Q22   1   0.5039  0.3000 -0.0835  11.00000  0.05    0.24
Q23   1   1.2388  0.9670  0.1993  11.00000  0.05    0.24
Q24   1   0.4759  0.4791  0.0843  11.00000  0.05    0.23
Q25   1   1.1117  0.6856  0.2644  11.00000  0.05    0.23
;
data_global
_journal_date_recd_electronic     2013-02-01
_journal_date_accepted     2013-02-21
_journal_name_full     'Acta Crystallographica, Section E'
_journal_year     2013
_journal_volume     69
_journal_issue      4
_journal_page_first     m187
_journal_page_last     m188
_journal_paper_category     QM
_journal_paper_doi     10.1107/S1600536813005096
_journal_coeditor_code     VN2066
_publ_contact_author_name     'Slaheddine Kamoun'
_publ_contact_author_address
;
Laboratoire de Genie des Materiaux et Environnement
Ecole Nationale d'Ingenieurs de Sfax
BP 1173
SFAX
Tunisia
;
_publ_contact_author_email     slah.kamoun@gmail.com
_publ_contact_author_fax     '0021697898960'
_publ_contact_author_phone     '0021674669330'
_publ_section_title
;
2-Methoxyanilinium trichloridostannate(II)
;
loop_
    _publ_author_name
    _publ_author_footnote
    _publ_author_address
    'Karoui, Sahel' .
;
Laboratoire de G\'enie des Mat\'eriaux et Environnement
\'Ecole Nationale d'Ing\'enieurs de Sfax
BP 1173
Sfax
Tunisia
;
    'Kamoun, Slaheddine' .
;
Laboratoire de G\'enie des Mat\'eriaux et Environnement
\'Ecole Nationale d'Ing\'enieurs de Sfax
BP 1173
Sfax
Tunisia
;
    'Michaud, Fran\,cois' .
;
Service commun d'analyse par diffraction des rayons X
Universit\'e de Brest
6 Avenue Victor Le Gorgeu
CS 93837,
F-29238 Brest Cedex 3,
France
;
