# Supplementary material for: 2-Meth­oxy­anilinium trichlorido­stannate(II)
Source: Acta Crystallogr Sect E Struct Rep Online. 2013 Mar 6;69(Pt 4):m187–8. doi: 10.1107/S1600536813005096 (PMC3629472; doi:10.1107/S1600536813005096)
Supplement: Supplementary file 2 [file e-69-0m187-Isup2.hkl]

# 
# h,k,l, Fc-squared, Fo-squared, sigma(Fo-squared) and status flag 
# 
data_I
_shelx_title ' SK2-a at 296 K in P212121 (#  19 in standard setting)' 
_shelx_refln_list_code          4 
_shelx_F_calc_maximum      257.18 
_exptl_crystal_F_000       672.00 
_reflns_d_resolution_high  0.8000 
 
loop_ 
 _symmetry_equiv_pos_as_xyz 
 'x, y, z' 
 '-x+1/2, -y, z+1/2' 
 'x+1/2, -y+1/2, -z' 
 '-x, y+1/2, -z+1/2' 
 
_cell_length_a     7.2030 
_cell_length_b     8.3341 
_cell_length_c    19.5436 
_cell_angle_alpha  90.000 
_cell_angle_beta   90.000 
_cell_angle_gamma  90.000 
 
_shelx_F_squared_multiplier     1.000 
 
loop_ 
 _refln_index_h 
 _refln_index_k 
 _refln_index_l 
 _refln_F_squared_calc 
 _refln_F_squared_meas 
 _refln_F_squared_sigma 
 _refln_observed_status 
   2   0   0    66140.59    67691.02    340.68 o 
   4   0   0    56030.66    60411.00    176.50 o 
   6   0   0     1673.44     1713.32     38.14 o 
   8   0   0     3539.58     3966.70     67.17 o 
   1   1   0       13.83       35.09      1.93 o 
   2   1   0      115.67      144.36      3.28 o 
   3   1   0      199.20      233.80      5.57 o 
   4   1   0        1.00        3.45      3.20 o 
   5   1   0       10.83       15.76      3.53 o 
   6   1   0      140.13      160.06     10.52 o 
   7   1   0       37.06       40.02     13.12 o 
   8   1   0       69.44       71.61     15.73 o 
   0   2   0    15099.27    15738.63     35.87 o 
   1   2   0     2646.68     2795.31     20.07 o 
   2   2   0     7466.22     7344.22     17.73 o 
   3   2   0     1657.66     1699.50     13.67 o 
   4   2   0     5588.83     5413.33     32.74 o 
   5   2   0     1777.09     1743.97     22.81 o 
   6   2   0     1780.43     1851.79     26.47 o 
   7   2   0      142.54      195.54     10.59 o 
   8   2   0      818.14      886.69     38.46 o 
   1   3   0      159.51      166.04      3.66 o 
   2   3   0       63.41       62.16      2.90 o 
   3   3   0      175.56      155.81      4.23 o 
   4   3   0       61.59       77.73      4.42 o 
   5   3   0       62.65       49.34      4.40 o 
   6   3   0      134.13      120.10      8.33 o 
   7   3   0        4.67        3.01      7.80 o 
   8   3   0       61.85       65.52     11.21 o 
   0   4   0     2303.91     2432.01     20.53 o 
   1   4   0     1880.37     2013.29     30.14 o 
   2   4   0    23867.18    23872.39     85.01 o 
   3   4   0     1770.73     1906.78     22.13 o 
   4   4   0      943.40     1006.73     10.45 o 
   5   4   0     1841.11     1997.59     42.49 o 
   6   4   0     4588.79     4593.52     38.84 o 
   7   4   0      489.83      514.94     13.42 o 
   8   4   0       24.46       32.66     11.63 o 
   1   5   0      909.85      903.89      8.98 o 
   2   5   0       68.86       76.95      4.49 o 
   3   5   0       12.88       17.31      4.09 o 
   4   5   0      157.86      174.64      6.88 o 
   5   5   0      888.39      895.43     14.67 o 
   6   5   0       58.85       59.52      8.20 o 
   7   5   0       22.61       16.39      7.79 o 
   0   6   0        8.74      526.89     48.83 o 
   1   6   0     8841.44     8408.27     30.41 o 
   2   6   0      605.46      715.91     10.30 o 
   3   6   0     6108.51     5995.17     32.12 o 
   4   6   0       55.60      409.66     12.21 o 
   5   6   0     2105.23     2107.19     25.25 o 
   6   6   0      281.63      310.76     19.28 o 
   7   6   0      850.59      860.85     20.04 o 
   1   7   0       49.17       43.46      4.55 o 
   2   7   0       23.56       28.21      4.65 o 
   3   7   0      169.48      156.07      8.23 o 
   4   7   0        3.13        1.79      6.90 o 
   5   7   0        0.36        0.20      7.25 o 
   6   7   0       27.39       19.33      9.23 o 
   0   8   0      612.13      622.93     29.63 o 
   1   8   0     1578.23     1538.57     28.73 o 
   2   8   0       45.03       64.01      9.60 o 
   3   8   0     1479.55     1421.35     22.37 o 
   4   8   0      244.35      286.37     13.88 o 
   5   8   0      668.43      654.48     18.27 o 
   1   9   0      127.17      134.00     13.83 o 
   2   9   0        1.57        5.78     11.16 o 
   3   9   0      179.78      168.46     16.25 o 
   4   9   0        7.03        1.79     13.20 o 
   0  10   0       23.71       50.00     23.05 o 
   1  10   0     1092.98     1126.81     30.08 o 
   2  10   0      164.66      266.15     20.85 o 
   1   0   1    23665.64    25757.22    770.54 o 
   2   0   1     4684.45     4952.44     47.63 o 
   3   0   1    17947.49    19320.32     71.23 o 
   4   0   1     2170.96     2246.29     33.41 o 
   5   0   1     5320.13     5567.58     25.46 o 
   6   0   1      444.56      378.51     15.60 o 
   7   0   1     2830.57     2946.46     38.41 o 
   8   0   1       52.58      212.06     20.08 o 
  -8   1   1       62.06       44.15     15.41 o 
  -7   1   1      397.41      385.84     18.10 o 
  -6   1   1      277.24      276.54     14.33 o 
  -5   1   1      469.95      429.24     10.94 o 
  -4   1   1      368.74      338.46     10.48 o 
  -3   1   1     1248.07     1305.16     20.20 o 
  -2   1   1     2538.89     2771.19     38.16 o 
  -1   1   1     1255.07     1335.05      8.53 o 
   1   1   1     1284.89     1346.76      9.36 o 
   2   1   1     2534.67     2727.00     18.60 o 
   3   1   1     1309.88     1364.27     14.80 o 
   4   1   1      387.84      350.08      5.67 o 
   5   1   1      489.95      479.77      8.04 o 
   6   1   1      286.53      261.78     11.62 o 
   7   1   1      406.92      384.20     17.94 o 
   8   1   1       67.03       55.03     15.20 o 
  -8   2   1       75.39      125.45     16.08 o 
  -7   2   1     1873.21     1805.32     43.06 o 
  -6   2   1     3362.62     3394.42     38.69 o 
  -5   2   1     4305.70     4247.66     41.06 o 
  -4   2   1      116.05      130.75      5.07 o 
  -3   2   1    10432.83    10457.62     57.03 o 
  -2   2   1    24909.30    25524.61    229.52 o 
  -1   2   1    15553.26    15438.45     80.78 o 
   0   2   1       96.15      155.09      4.06 o 
   1   2   1    15488.02    15498.28     34.74 o 
   2   2   1    24808.41    25316.36     59.47 o 
   3   2   1    10379.68    10477.41     47.89 o 
   4   2   1      141.74      155.57      8.38 o 
   5   2   1     4311.32     4216.08     39.82 o 
   6   2   1     3372.87     3376.14     26.23 o 
   7   2   1     1890.09     1904.95     22.26 o 
   8   2   1       85.11      123.31     11.98 o 
  -8   3   1       50.33       45.85     13.37 o 
  -7   3   1      186.14      177.60      9.90 o 
  -6   3   1        1.70       -1.12      7.03 o 
  -5   3   1       33.57       37.40      4.15 o 
  -4   3   1      355.08      341.37      6.76 o 
  -3   3   1      700.80      689.85      8.44 o 
  -2   3   1       54.29       61.35      3.77 o 
  -1   3   1      907.40      908.77     10.29 o 
   0   3   1     1155.10     1126.30     10.86 o 
   1   3   1      931.95      931.44      8.38 o 
   2   3   1       45.01       45.86      2.99 o 
   3   3   1      709.60      710.38     15.48 o 
   4   3   1      335.40      323.45      7.59 o 
   5   3   1       43.42       42.04      4.38 o 
   6   3   1        1.36       -6.05      8.59 o 
   7   3   1      190.52      169.23     10.02 o 
   8   3   1       46.53       43.18      9.04 o 
  -8   4   1      278.47      273.45     17.01 o 
  -7   4   1      543.38      537.25     13.82 o 
  -6   4   1     1441.35     1710.77     51.06 o 
  -5   4   1     2864.69     2885.27     28.74 o 
  -4   4   1     1871.70     1829.83     13.55 o 
  -3   4   1     5600.00     5637.95     21.21 o 
  -2   4   1     5814.28     6608.16     75.12 o 
  -1   4   1    10183.55    10217.39     51.44 o 
   0   4   1     3309.27     3266.04     16.55 o 
   1   4   1    10124.88    10113.17     25.59 o 
   2   4   1     5859.50     6691.54     63.88 o 
   3   4   1     5398.01     5368.83     43.69 o 
   4   4   1     1886.62     1852.05     15.36 o 
   5   4   1     2802.82     2829.17     25.76 o 
   6   4   1     1434.52     1795.10     50.31 o 
   7   4   1      506.31      511.39     16.12 o 
   8   4   1      273.23      261.09     14.74 o 
  -7   5   1       44.24       42.89     10.07 o 
  -6   5   1       89.97       80.26      8.47 o 
  -5   5   1      540.42      508.76      9.78 o 
  -4   5   1      381.34      359.61      7.60 o 
  -3   5   1       35.39       31.76      3.84 o 
  -2   5   1      137.96      136.36      5.17 o 
  -1   5   1      477.48      483.03      9.86 o 
   0   5   1      152.83      181.85      7.81 o 
   1   5   1      454.86      454.02      6.62 o 
   2   5   1      145.67      139.00      4.97 o 
   3   5   1       30.67       30.90      5.55 o 
   4   5   1      369.26      343.18      8.32 o 
   5   5   1      531.87      511.20     11.95 o 
   6   5   1       94.07      104.72      8.77 o 
   7   5   1       43.75       35.53      8.17 o 
  -7   6   1       29.37       81.72     12.25 o 
  -6   6   1      497.79      508.89     13.13 o 
  -5   6   1      279.52      352.87     11.61 o 
  -4   6   1     7101.54     6978.45     33.68 o 
  -3   6   1      173.95      371.01     23.48 o 
  -2   6   1     3227.86     3201.85     21.43 o 
  -1   6   1      370.51      581.56     26.29 o 
   0   6   1    16324.02    15862.29    135.65 o 
   1   6   1      382.03      598.93     25.75 o 
   2   6   1     3265.48     3207.10     34.15 o 
   3   6   1      186.76      409.67     15.38 o 
   4   6   1     7124.44     7002.98     51.42 o 
   5   6   1      297.52      424.65     10.91 o 
   6   6   1      507.49      492.70     15.43 o 
   7   6   1       35.44      120.67     15.99 o 
  -6   7   1       82.11       79.27     10.60 o 
  -5   7   1       92.65       92.70      8.64 o 
  -4   7   1       81.48       73.89      7.74 o 
  -3   7   1      349.67      330.64     13.11 o 
  -2   7   1      248.49      236.12      9.11 o 
  -1   7   1      267.66      255.31      6.65 o 
   0   7   1      140.80      144.42      6.36 o 
   1   7   1      255.67      233.11      6.14 o 
   2   7   1      239.79      224.17     12.77 o 
   3   7   1      363.98      341.70     10.15 o 
   4   7   1       75.60       80.74      8.13 o 
   5   7   1       90.30       91.91      8.96 o 
   6   7   1       75.47       61.47     10.02 o 
  -5   8   1       50.69       90.03      9.70 o 
  -4   8   1     1075.01     1099.17     26.91 o 
  -3   8   1        1.74       43.41     10.51 o 
  -2   8   1      644.59      567.53     41.25 o 
  -1   8   1       51.33      120.90     21.38 o 
   0   8   1     1615.84     1508.50     21.20 o 
   1   8   1       50.71       93.10     10.13 o 
   2   8   1      627.43      585.32     15.63 o 
   3   8   1        1.69       91.53     10.87 o 
   4   8   1     1050.49     1092.00     21.59 o 
   5   8   1       50.93       86.86     12.00 o 
  -4   9   1       53.51       59.98     13.84 o 
  -3   9   1       91.50       85.87     13.99 o 
  -2   9   1       29.54       23.88     12.04 o 
  -1   9   1       35.32       31.44     12.14 o 
   0   9   1       96.81      107.56     19.89 o 
   1   9   1       36.10       15.67     11.33 o 
   2   9   1       30.43       24.38     11.53 o 
   3   9   1       87.68       90.45     14.15 o 
   4   9   1       58.38       53.00     14.53 o 
  -2  10   1     1559.49     1601.24     35.86 o 
  -1  10   1      166.23      258.13     19.61 o 
   0  10   1     1054.84     1017.13     28.51 o 
   1  10   1      166.72      209.71     18.04 o 
   2  10   1     1552.99     1706.39     36.33 o 
   1   0   2       26.34       49.26      2.85 o 
   2   0   2      450.60      414.33      6.64 o 
   3   0   2       51.05       68.51      4.56 o 
   4   0   2    24046.75    25570.37    175.51 o 
   5   0   2       35.03       59.14      8.02 o 
   6   0   2     1254.51     1247.52     33.12 o 
   7   0   2        9.89       66.70     14.79 o 
   8   0   2     3006.11     3083.02     42.97 o 
  -8   1   2      147.44      120.85     16.07 o 
  -7   1   2      128.94       99.26     14.76 o 
  -6   1   2     1069.80     1099.09     22.70 o 
  -5   1   2      287.72      258.31     14.62 o 
  -4   1   2      831.84      819.58     16.29 o 
  -3   1   2      588.84      589.82      5.53 o 
  -2   1   2    12261.73    13049.39     60.27 o 
  -1   1   2      165.31      212.07      3.83 o 
   0   1   2     2615.90     2655.23     12.57 o 
   1   1   2      184.32      224.83      3.71 o 
   2   1   2    12162.91    12786.67     54.08 o 
   3   1   2      664.74      685.92      8.26 o 
   4   1   2      785.09      766.46     16.23 o 
   5   1   2      312.93      313.02      8.20 o 
   6   1   2     1009.49     1013.07     18.18 o 
   7   1   2      142.46      148.81     12.93 o 
   8   1   2      152.58      130.14     15.49 o 
  -8   2   2      886.51      861.83     32.98 o 
  -7   2   2      150.67      229.27     25.18 o 
  -6   2   2     2454.86     2398.32     49.49 o 
  -5   2   2     1927.73     1946.21     38.61 o 
  -4   2   2     7366.12     7350.23     50.22 o 
  -3   2   2     2712.49     2730.21     26.46 o 
  -2   2   2     8373.11     8511.97     19.35 o 
  -1   2   2     8657.84     8954.13     62.33 o 
   0   2   2    11360.85    11712.48     29.81 o 
   1   2   2     8752.26     9151.83     65.47 o 
   2   2   2     8508.95     8581.38     51.00 o 
   3   2   2     2749.10     2802.46     39.45 o 
   4   2   2     7461.16     7373.24     26.92 o 
   5   2   2     1979.47     2046.66     26.29 o 
   6   2   2     2465.78     2388.52     33.56 o 
   7   2   2      158.82      209.34     11.16 o 
   8   2   2      881.37      867.04     22.58 o 
  -8   3   2      174.47      192.27     17.17 o 
  -7   3   2       76.44       77.31     13.21 o 
  -6   3   2       98.38       88.57      8.70 o 
  -5   3   2      268.76      255.30      7.31 o 
  -4   3   2     2452.56     2454.08     23.21 o 
  -3   3   2      744.09      725.36      7.59 o 
  -2   3   2      636.40      623.81      7.10 o 
  -1   3   2      998.36     1022.01      8.39 o 
   0   3   2    12914.26    13329.78     53.70 o 
   1   3   2     1016.42     1069.93     18.36 o 
   2   3   2      659.43      650.70      6.87 o 
   3   3   2      705.82      688.37      8.39 o 
   4   3   2     2525.84     2480.72     18.75 o 
   5   3   2      265.18      243.57      7.61 o 
   6   3   2       89.09       68.49      8.14 o 
   7   3   2       67.30       64.73      9.12 o 
   8   3   2      189.60      192.72     11.66 o 
  -8   4   2       33.58       57.49     14.13 o 
  -7   4   2      542.77      592.66     18.99 o 
  -6   4   2     3329.05     3316.75     40.16 o 
  -5   4   2     2450.46     2488.88     28.73 o 
  -4   4   2      981.88     1032.89     11.62 o 
  -3   4   2     4971.58     5014.75     27.22 o 
  -2   4   2    20732.20    20531.57     91.38 o 
  -1   4   2    10398.66    10568.83     50.86 o 
   0   4   2     4433.60     4660.43     21.65 o 
   1   4   2    10367.99    10593.33     85.60 o 
   2   4   2    20767.55    20733.59     66.10 o 
   3   4   2     4895.01     4949.10     59.12 o 
   4   4   2      983.31     1058.50     23.98 o 
   5   4   2     2412.11     2504.23     25.93 o 
   6   4   2     3338.96     3318.70     27.11 o 
   7   4   2      527.83      580.60     15.92 o 
   8   4   2       35.67       31.09      9.32 o 
  -7   5   2       31.82       33.46     10.43 o 
  -6   5   2      170.95      165.17      9.44 o 
  -5   5   2      406.18      409.64      9.06 o 
  -4   5   2      152.22      144.39      6.02 o 
  -3   5   2       80.22       79.76      4.49 o 
  -2   5   2      178.37      186.01      8.15 o 
  -1   5   2      576.10      595.98      8.80 o 
   0   5   2      176.92      156.10      6.72 o 
   1   5   2      612.21      619.26      7.80 o 
   2   5   2      178.61      182.03      5.39 o 
   3   5   2       77.87       81.99      4.75 o 
   4   5   2      134.85      139.96      6.60 o 
   5   5   2      431.70      443.38     16.40 o 
   6   5   2      172.70      150.13      9.26 o 
   7   5   2       28.66       29.59      8.13 o 
  -7   6   2      781.73      781.97     20.12 o 
  -6   6   2      225.32      231.90     12.76 o 
  -5   6   2     1451.84     1459.95     24.33 o 
  -4   6   2      146.85      383.91     15.58 o 
  -3   6   2     4126.80     4066.78     37.94 o 
  -2   6   2     1161.52     1245.61     15.48 o 
  -1   6   2     5876.50     5620.40     32.67 o 
   0   6   2      441.25      821.93     25.77 o 
   1   6   2     5791.71     5507.22     31.64 o 
   2   6   2     1157.50     1250.67     17.71 o 
   3   6   2     4249.71     4167.54     36.76 o 
   4   6   2      151.93      492.07     29.98 o 
   5   6   2     1447.93     1488.60     21.95 o 
   6   6   2      226.22      251.91     12.61 o 
   7   6   2      823.78      806.15     19.73 o 
  -6   7   2      187.67      175.49     12.00 o 
  -5   7   2        5.51        2.73      7.88 o 
  -4   7   2        7.77        5.51      6.62 o 
  -3   7   2      176.07      172.45      8.09 o 
  -2   7   2      777.64      750.59     11.83 o 
  -1   7   2      202.98      197.39      7.26 o 
   0   7   2       32.39       33.69      6.92 o 
   1   7   2      192.87      191.62      9.26 o 
   2   7   2      788.99      770.28     12.07 o 
   3   7   2      176.61      164.96      8.28 o 
   4   7   2        9.27        8.44      7.01 o 
   5   7   2        4.03        6.77      7.58 o 
   6   7   2      195.99      177.35     11.94 o 
  -5   8   2      684.28      692.09     15.71 o 
  -4   8   2      131.33      187.57     10.20 o 
  -3   8   2     1676.20     1651.57     34.90 o 
  -2   8   2      231.47      259.13     12.13 o 
  -1   8   2     2086.63     1925.11     19.86 o 
   0   8   2       92.67      144.24     12.69 o 
   1   8   2     2077.57     1901.45     24.36 o 
   2   8   2      231.54      270.89     19.93 o 
   3   8   2     1704.84     1671.82     27.65 o 
   4   8   2      133.05      186.61     27.32 o 
   5   8   2      686.74      705.03     19.48 o 
  -4   9   2       40.05       36.25     16.96 o 
  -3   9   2      228.60      220.14     16.63 o 
  -2   9   2       17.23        6.86     11.55 o 
  -1   9   2      176.28      149.20     14.13 o 
   0   9   2       48.65       60.30     13.12 o 
   1   9   2      180.20      160.54     15.21 o 
   2   9   2       14.85       20.69     11.84 o 
   3   9   2      230.47      230.53     13.12 o 
   4   9   2       36.60       25.56     10.77 o 
  -2  10   2      230.69      285.58     19.32 o 
  -1  10   2      868.22      849.02     43.19 o 
   0  10   2       83.79       98.57     15.91 o 
   1  10   2      891.57      868.66     27.43 o 
   2  10   2      224.11      261.34     20.07 o 
   1   0   3    48007.38    44757.87    686.33 o 
   2   0   3      403.53      394.08      5.61 o 
   3   0   3    25359.31    26707.73     67.84 o 
   4   0   3       69.89      125.08      7.99 o 
   5   0   3     6674.44     6812.33    105.37 o 
   6   0   3        1.57       15.88      8.66 o 
   7   0   3     2709.59     2831.32     43.00 o 
   8   0   3        0.01      101.99     17.68 o 
  -8   1   3        5.60       -5.36     13.72 o 
  -7   1   3      139.26      128.28     16.83 o 
  -6   1   3     1873.30     1800.16     78.03 o 
  -5   1   3      121.87      116.62      6.22 o 
  -4   1   3       20.31       18.62      4.49 o 
  -3   1   3      327.52      343.56      5.28 o 
  -2   1   3    10152.99    10757.68     90.56 o 
  -1   1   3     1916.70     2262.82     21.20 o 
   0   1   3      385.17      489.12      8.44 o 
   1   1   3     1880.69     2133.84     20.87 o 
   2   1   3    10123.67    10579.80     49.70 o 
   3   1   3      293.03      300.55      6.22 o 
   4   1   3       12.30       14.89      4.66 o 
   5   1   3      105.83      105.33      6.68 o 
   6   1   3     1840.07     1818.82     22.94 o 
   7   1   3      151.10      150.70     11.53 o 
   8   1   3        4.37        0.68     13.68 o 
  -8   2   3       24.05       59.33     14.69 o 
  -7   2   3     1586.88     1558.87     29.35 o 
  -6   2   3     2211.46     2166.35     43.94 o 
  -5   2   3     4412.64     4258.19     48.01 o 
  -4   2   3      302.39      330.08      6.74 o 
  -3   2   3    11893.39    11898.70     59.62 o 
  -2   2   3     9190.74     9590.78     37.28 o 
  -1   2   3    19114.94    19465.21     74.42 o 
   0   2   3      412.42      452.46      9.11 o 
   1   2   3    19217.01    19758.67    123.38 o 
   2   2   3     9272.09     9484.55     63.72 o 
   3   2   3    12011.36    11876.46     39.40 o 
   4   2   3      371.37      385.36      8.56 o 
   5   2   3     4468.29     4388.13     26.60 o 
   6   2   3     2204.29     2203.09     25.51 o 
   7   2   3     1609.33     1531.08     21.12 o 
   8   2   3       32.63       71.80     10.84 o 
  -8   3   3      309.27      320.62     21.02 o 
  -7   3   3      362.18      328.46     18.16 o 
  -6   3   3      103.01       80.40      6.54 o 
  -5   3   3      138.59      128.84      6.22 o 
  -4   3   3     3230.80     3210.29     18.09 o 
  -3   3   3     1289.39     1251.72      9.93 o 
  -2   3   3      810.82      876.69     10.37 o 
  -1   3   3      942.56      958.44      7.83 o 
   0   3   3    12073.11    12445.63     90.37 o 
   1   3   3      979.17     1001.20      9.23 o 
   2   3   3      834.27      899.61      8.52 o 
   3   3   3     1271.84     1216.09     11.86 o 
   4   3   3     3236.24     3211.35     30.36 o 
   5   3   3      135.69      137.05      7.51 o 
   6   3   3      117.76      107.05      8.61 o 
   7   3   3      359.63      326.81     13.02 o 
   8   3   3      306.43      307.98     13.39 o 
  -8   4   3      279.06      292.74     19.05 o 
  -7   4   3      543.36      579.23     21.14 o 
  -6   4   3     1303.77     1334.75     16.27 o 
  -5   4   3     1816.02     1831.65     19.39 o 
  -4   4   3     2242.14     2131.35     14.80 o 
  -3   4   3     3089.75     3079.17     21.66 o 
  -2   4   3     5839.60     5751.38     27.30 o 
  -1   4   3     4635.18     4638.25     35.46 o 
   0   4   3     4689.71     4322.74     40.84 o 
   1   4   3     4785.52     4803.40     32.42 o 
   2   4   3     5723.76     5833.11     36.80 o 
   3   4   3     2977.37     2975.49     25.88 o 
   4   4   3     2155.22     2107.10     32.45 o 
   5   4   3     1852.94     1932.99     17.04 o 
   6   4   3     1263.70     1352.13     29.78 o 
   7   4   3      507.06      526.57     20.57 o 
   8   4   3      272.70      253.28     12.03 o 
  -7   5   3       22.43       21.39     10.20 o 
  -6   5   3      176.87      172.76      8.10 o 
  -5   5   3       83.98       81.39      6.34 o 
  -4   5   3      520.84      496.24      8.63 o 
  -3   5   3       67.00       65.61      4.56 o 
  -2   5   3     1105.82     1079.34     10.22 o 
  -1   5   3      158.42      149.72      4.92 o 
   0   5   3      449.54      408.57      7.84 o 
   1   5   3      145.32      152.22      4.26 o 
   2   5   3     1133.32     1126.28     17.50 o 
   3   5   3       80.60       73.16      4.81 o 
   4   5   3      517.16      479.70      9.51 o 
   5   5   3       78.91       79.44     10.56 o 
   6   5   3      198.29      197.76      9.74 o 
   7   5   3       28.37       29.97     10.71 o 
  -7   6   3       69.95      117.74     13.01 o 
  -6   6   3      477.92      491.25     11.43 o 
  -5   6   3      472.96      531.73     10.90 o 
  -4   6   3     4386.23     4279.77     27.74 o 
  -3   6   3      600.83      672.22     13.29 o 
  -2   6   3     2833.36     2751.35     26.52 o 
  -1   6   3     1103.78     1141.86     14.29 o 
   0   6   3    10224.61     9563.20     78.66 o 
   1   6   3     1133.57     1184.01     13.39 o 
   2   6   3     2825.21     2788.64     30.03 o 
   3   6   3      622.11      712.61     16.90 o 
   4   6   3     4349.67     4296.17     35.99 o 
   5   6   3      492.36      529.32     15.23 o 
   6   6   3      479.26      448.57     15.13 o 
   7   6   3       71.74      134.93     12.90 o 
  -6   7   3      187.08      171.72     13.15 o 
  -5   7   3      319.40      311.04     11.30 o 
  -4   7   3      186.04      185.16      8.45 o 
  -3   7   3      343.36      313.00      8.95 o 
  -2   7   3     1312.55     1241.01     13.79 o 
  -1   7   3      961.38      905.21     16.27 o 
   0   7   3      736.45      707.95     25.87 o 
   1   7   3      938.47      874.76     17.79 o 
   2   7   3     1286.22     1244.35     35.04 o 
   3   7   3      355.27      328.20     14.36 o 
   4   7   3      171.89      161.87      9.34 o 
   5   7   3      308.60      287.63     11.52 o 
   6   7   3      172.99      181.39     15.04 o 
  -5   8   3      170.85      223.46     25.28 o 
  -4   8   3     1662.66     1665.98     24.68 o 
  -3   8   3       26.96       62.73     10.89 o 
  -2   8   3     2111.99     2029.12     24.40 o 
  -1   8   3      198.27      251.21     32.60 o 
   0   8   3     3656.16     3492.21     63.92 o 
   1   8   3      207.63      237.14     19.46 o 
   2   8   3     2111.26     1990.03     37.38 o 
   3   8   3       25.12       79.99     13.48 o 
   4   8   3     1649.72     1655.20     34.93 o 
   5   8   3      174.67      215.97     18.22 o 
  -4   9   3      205.71      202.26     16.25 o 
  -3   9   3       56.73       54.65     13.30 o 
  -2   9   3       42.59       42.20     12.85 o 
  -1   9   3      108.83      104.03     13.94 o 
   0   9   3      596.75      566.44     31.92 o 
   1   9   3      115.22      102.37     13.23 o 
   2   9   3       45.86       61.89     10.25 o 
   3   9   3       56.84       47.60     10.98 o 
   4   9   3      217.49      204.25     14.02 o 
  -2  10   3      587.30      596.33     23.97 o 
  -1  10   3      107.92      138.23     26.18 o 
   0  10   3      349.97      358.08     20.88 o 
   1  10   3      111.38      157.51     17.65 o 
   2  10   3      583.66      628.75     25.59 o 
   0   0   4    37078.77    35751.95    426.36 o 
   1   0   4      184.44      224.72      5.50 o 
   2   0   4     6408.60     6286.19     20.98 o 
   3   0   4      567.22      555.23      8.75 o 
   4   0   4     9612.10     9707.05     73.11 o 
   5   0   4      188.02      201.35      8.15 o 
   6   0   4     1008.32      990.31     16.84 o 
   7   0   4       37.81       76.85     11.62 o 
   8   0   4     1187.49     1277.97     29.60 o 
  -8   1   4      346.62      326.96     23.56 o 
  -7   1   4      105.24       97.38     12.99 o 
  -6   1   4      802.80      811.48     20.52 o 
  -5   1   4     1209.45     1189.49     13.85 o 
  -4   1   4     1158.53     1113.06     10.16 o 
  -3   1   4     1583.66     1626.12     11.56 o 
  -2   1   4     6179.76     6369.05     51.94 o 
  -1   1   4     5292.15     5553.00     45.50 o 
   0   1   4      754.11      846.71      6.80 o 
   1   1   4     5203.61     5403.07     35.20 o 
   2   1   4     6077.66     6211.34     53.86 o 
   3   1   4     1509.01     1556.92     27.68 o 
   4   1   4     1201.11     1171.04     17.17 o 
   5   1   4     1156.79     1152.98     14.43 o 
   6   1   4      760.38      752.28     13.89 o 
   7   1   4       97.80       93.53     10.79 o 
   8   1   4      361.42      342.39     15.44 o 
  -8   2   4      801.88      801.24     25.23 o 
  -7   2   4      127.17      196.00     22.51 o 
  -6   2   4     2703.97     2628.16     29.53 o 
  -5   2   4     1182.27     1214.74     13.96 o 
  -4   2   4     9292.03     9208.50     79.50 o 
  -3   2   4      653.52      688.24      6.98 o 
  -2   2   4    21905.59    22069.03    124.86 o 
  -1   2   4     1826.57     1819.65     13.16 o 
   0   2   4    36447.45    37157.65    371.44 o 
   1   2   4     1979.65     1936.11      7.83 o 
   2   2   4    21769.99    21899.00     85.06 o 
   3   2   4      686.95      728.31     13.33 o 
   4   2   4     9233.36     9136.00     64.11 o 
   5   2   4     1261.51     1316.35     18.77 o 
   6   2   4     2697.04     2673.02     23.67 o 
   7   2   4      140.40      192.87     11.09 o 
   8   2   4      810.74      802.46     17.60 o 
  -8   3   4      515.19      506.32     22.26 o 
  -7   3   4      253.57      271.78     38.64 o 
  -6   3   4      255.89      237.34     15.87 o 
  -5   3   4      624.29      603.52     10.15 o 
  -4   3   4     4520.63     4449.75     19.57 o 
  -3   3   4     1515.81     1450.80     10.42 o 
  -2   3   4      184.49      175.12      4.03 o 
  -1   3   4     2297.39     2224.05     20.36 o 
   0   3   4    11711.70    12020.16     36.05 o 
   1   3   4     2327.91     2227.49     17.55 o 
   2   3   4      155.81      156.33      5.15 o 
   3   3   4     1528.55     1440.45     16.96 o 
   4   3   4     4576.33     4432.75     29.60 o 
   5   3   4      648.82      615.87     10.62 o 
   6   3   4      233.49      215.10      8.74 o 
   7   3   4      259.09      266.87     11.64 o 
   8   3   4      536.53      565.17     20.89 o 
  -8   4   4      128.12      129.44     17.19 o 
  -7   4   4      598.01      601.39     21.82 o 
  -6   4   4     1461.59     1441.12     19.02 o 
  -5   4   4     2266.56     2270.97     30.95 o 
  -4   4   4      646.76      640.54      9.15 o 
  -3   4   4     4511.84     4500.98     21.11 o 
  -2   4   4     4022.95     3949.71     26.04 o 
  -1   4   4     6927.12     6946.25     38.56 o 
   0   4   4      431.89      443.74     20.48 o 
   1   4   4     6940.37     6823.35     34.31 o 
   2   4   4     3952.90     3780.95     40.12 o 
   3   4   4     4478.62     4388.30     20.82 o 
   4   4   4      591.39      604.62     10.82 o 
   5   4   4     2254.84     2263.79     18.53 o 
   6   4   4     1423.12     1395.00     20.19 o 
   7   4   4      584.48      586.12     14.81 o 
   8   4   4      121.71      125.59     11.17 o 
  -7   5   4      161.31      130.61     14.72 o 
  -6   5   4      342.95      324.23     16.70 o 
  -5   5   4      138.79      135.02      6.69 o 
  -4   5   4       50.37       54.63      5.53 o 
  -3   5   4      415.39      400.20      7.50 o 
  -2   5   4      700.45      629.01      9.03 o 
  -1   5   4      362.66      375.46      7.62 o 
   0   5   4      221.40      237.44     10.80 o 
   1   5   4      374.21      361.31      6.85 o 
   2   5   4      700.06      649.12     17.65 o 
   3   5   4      398.50      402.84      7.67 o 
   4   5   4       36.75       42.22      5.78 o 
   5   5   4      140.43      128.86      8.22 o 
   6   5   4      347.95      323.82     11.25 o 
   7   5   4      146.23      123.41     12.03 o 
  -7   6   4      759.12      738.64     20.11 o 
  -6   6   4      151.15      164.24     10.08 o 
  -5   6   4     1403.75     1355.85     14.85 o 
  -4   6   4      240.06      275.58      8.33 o 
  -3   6   4     3032.83     2951.34     22.37 o 
  -2   6   4      651.48      654.41      9.56 o 
  -1   6   4     3338.04     3218.92     50.13 o 
   0   6   4      372.71      362.55     11.13 o 
   1   6   4     3215.59     3013.86     36.52 o 
   2   6   4      681.87      701.81     18.04 o 
   3   6   4     3180.50     3158.57     26.60 o 
   4   6   4      272.24      365.60     16.39 o 
   5   6   4     1367.07     1352.53     21.47 o 
   6   6   4      164.02      182.87     12.12 o 
   7   6   4      792.78      753.36     20.19 o 
  -6   7   4      494.12      464.09     14.63 o 
  -5   7   4      110.06      120.11      8.19 o 
  -4   7   4      141.75      129.04      8.10 o 
  -3   7   4      260.89      246.57      7.93 o 
  -2   7   4     1945.66     1879.73     19.93 o 
  -1   7   4       95.80      119.47      9.95 o 
   0   7   4       73.92       70.41      8.05 o 
   1   7   4       97.68      106.88      9.16 o 
   2   7   4     1929.27     1892.10     23.96 o 
   3   7   4      270.30      251.70     15.25 o 
   4   7   4      118.35      111.31     11.14 o 
   5   7   4      112.85       99.80     19.92 o 
   6   7   4      483.53      482.59     26.55 o 
  -5   8   4      744.10      734.82     18.76 o 
  -4   8   4       38.20       80.18     11.11 o 
  -3   8   4     1687.99     1644.52     21.23 o 
  -2   8   4      127.94      195.46     10.49 o 
  -1   8   4     2328.70     2322.12     27.63 o 
   0   8   4        0.52       37.95     13.20 o 
   1   8   4     2291.71     2240.75     27.27 o 
   2   8   4      125.50      197.17     24.47 o 
   3   8   4     1697.59     1709.62     27.95 o 
   4   8   4       39.30      126.55     12.92 o 
   5   8   4      722.80      736.32     24.09 o 
  -4   9   4      141.74      138.93     14.98 o 
  -3   9   4      110.20      105.57     14.21 o 
  -2   9   4      115.22      103.22     14.06 o 
  -1   9   4       59.99       59.53     11.97 o 
   0   9   4      288.57      247.98     12.47 o 
   1   9   4       62.62       54.40      9.75 o 
   2   9   4      119.79       93.60     10.88 o 
   3   9   4      111.43       93.95     13.15 o 
   4   9   4      146.05      123.64     16.20 o 
  -2  10   4      185.84      200.89     18.68 o 
  -1  10   4      410.74      416.80     21.82 o 
   0  10   4      142.52      172.52     17.56 o 
   1  10   4      436.94      452.53     22.89 o 
   2  10   4      181.47      208.02     18.93 o 
   1   0   5    10478.84    10625.09     51.70 o 
   2   0   5       88.31       97.54      2.95 o 
   3   0   5     7390.48     7473.28     58.24 o 
   4   0   5        0.97       20.01      5.21 o 
   5   0   5     3688.56     3632.64     23.83 o 
   6   0   5       24.31       42.06      7.61 o 
   7   0   5     1797.37     1737.97     25.01 o 
   8   0   5       59.08       91.35     15.04 o 
  -8   1   5        7.79        3.24     14.51 o 
  -7   1   5      111.35      104.81     13.64 o 
  -6   1   5     2136.06     2066.75     19.96 o 
  -5   1   5      142.97      144.94      6.98 o 
  -4   1   5      172.90      174.34      5.93 o 
  -3   1   5      305.90      279.18      5.72 o 
  -2   1   5    11319.66    11829.50     36.80 o 
  -1   1   5      484.13      471.45      4.03 o 
   0   1   5      596.84      678.84      9.69 o 
   1   1   5      493.10      483.47      7.50 o 
   2   1   5    11253.65    11663.60     91.03 o 
   3   1   5      321.87      306.25      6.72 o 
   4   1   5      133.57      124.20      6.77 o 
   5   1   5      133.77      131.84      7.68 o 
   6   1   5     2118.71     2105.27     21.10 o 
   7   1   5      116.84      125.25     19.87 o 
   8   1   5        7.92        6.76     10.93 o 
  -8   2   5      114.74      125.46     16.94 o 
  -7   2   5     1293.75     1215.45     26.80 o 
  -6   2   5      505.41      549.51     14.76 o 
  -5   2   5     4792.70     4579.51     52.73 o 
  -4   2   5      806.92      819.24     19.99 o 
  -3   2   5    14363.28    14093.96     27.83 o 
  -2   2   5     3310.77     3369.75     25.50 o 
  -1   2   5    28227.06    28933.08    195.25 o 
   0   2   5     2211.83     2290.12     24.05 o 
   1   2   5    28247.15    28919.13    161.17 o 
   2   2   5     3265.33     3300.85     39.68 o 
   3   2   5    14404.42    14101.92     34.81 o 
   4   2   5      807.13      828.93     11.79 o 
   5   2   5     4794.51     4627.60     54.76 o 
   6   2   5      504.77      540.67     17.63 o 
   7   2   5     1288.05     1246.65     22.00 o 
   8   2   5      120.22      143.19     11.95 o 
  -8   3   5      558.99      599.49     23.91 o 
  -7   3   5      334.46      356.92     18.36 o 
  -6   3   5       98.10       94.45      9.04 o 
  -5   3   5      269.61      261.40      8.10 o 
  -4   3   5     4094.93     4034.02     33.11 o 
  -3   3   5     1480.83     1476.37     17.48 o 
  -2   3   5      322.06      341.20      7.53 o 
  -1   3   5     1296.82     1246.66     15.44 o 
   0   3   5    11341.64    11238.35     67.80 o 
   1   3   5     1293.24     1259.30      9.28 o 
   2   3   5      325.53      347.53      8.90 o 
   3   3   5     1468.55     1463.32     15.53 o 
   4   3   5     4051.46     3909.11     23.54 o 
   5   3   5      255.73      249.05      8.23 o 
   6   3   5      114.90      112.25      7.82 o 
   7   3   5      337.39      321.24     12.32 o 
   8   3   5      548.24      597.27     19.91 o 
  -8   4   5      282.53      303.27     38.31 o 
  -7   4   5      498.86      507.78     28.65 o 
  -6   4   5     1156.81     1150.68     28.04 o 
  -5   4   5     1330.26     1298.32     12.98 o 
  -4   4   5     3479.97     3437.77     18.65 o 
  -3   4   5     3081.88     2985.26     18.29 o 
  -2   4   5     8374.01     8438.68     72.77 o 
  -1   4   5     4281.12     4349.06     32.35 o 
   0   4   5    10746.12    10632.15     84.74 o 
   1   4   5     4384.07     4398.15     16.83 o 
   2   4   5     8372.53     8383.71     61.38 o 
   3   4   5     2971.79     2943.04     25.19 o 
   4   4   5     3479.76     3390.83     41.06 o 
   5   4   5     1379.28     1337.50     15.10 o 
   6   4   5     1151.46     1133.60     15.46 o 
   7   4   5      477.28      472.66     13.99 o 
   8   4   5      281.21      298.34     13.12 o 
  -7   5   5      175.51      161.18     15.72 o 
  -6   5   5       86.16       94.34     10.28 o 
  -5   5   5      459.04      426.82      9.07 o 
  -4   5   5     1358.47     1302.53     13.79 o 
  -3   5   5      837.98      801.81     10.56 o 
  -2   5   5      398.98      417.78     12.97 o 
  -1   5   5     1026.33     1000.31     20.43 o 
   0   5   5     2444.80     2359.47     25.59 o 
   1   5   5     1044.43      947.15     30.28 o 
   2   5   5      410.75      428.94     10.06 o 
   3   5   5      866.70      811.25     15.24 o 
   4   5   5     1332.88     1230.88     21.91 o 
   5   5   5      478.73      465.02     11.86 o 
   6   5   5      102.20      120.27      9.38 o 
   7   5   5      183.29      190.13     13.36 o 
  -7   6   5       84.14      118.80     16.45 o 
  -6   6   5      500.58      504.27     13.53 o 
  -5   6   5      346.15      391.00      9.61 o 
  -4   6   5      912.70      912.31     12.94 o 
  -3   6   5     1005.05     1031.06     12.26 o 
  -2   6   5      636.15      644.34     14.73 o 
  -1   6   5     1771.19     1758.85     20.56 o 
   0   6   5      861.14      851.04     20.35 o 
   1   6   5     1775.37     1805.50     32.06 o 
   2   6   5      679.77      683.88     12.85 o 
   3   6   5      989.33     1059.90     14.84 o 
   4   6   5      939.35      940.93     22.13 o 
   5   6   5      350.62      380.66     13.80 o 
   6   6   5      533.23      531.96     14.39 o 
   7   6   5       83.46      105.09     13.13 o 
  -6   7   5      121.43      145.90     10.32 o 
  -5   7   5      346.06      350.94     12.04 o 
  -4   7   5       73.99       67.72      6.63 o 
  -3   7   5      239.40      218.52      8.83 o 
  -2   7   5      227.30      266.75     13.28 o 
  -1   7   5      419.31      387.52     12.52 o 
   0   7   5        6.54       11.80      7.77 o 
   1   7   5      410.56      362.78     12.51 o 
   2   7   5      227.50      249.05     12.47 o 
   3   7   5      242.29      215.91     11.91 o 
   4   7   5       84.65       71.59     10.73 o 
   5   7   5      343.62      334.42     18.13 o 
   6   7   5      118.21      109.61     15.98 o 
  -5   8   5      245.38      286.59     18.71 o 
  -4   8   5     1590.45     1599.88     35.61 o 
  -3   8   5       57.01      103.57     10.17 o 
  -2   8   5     2821.12     2758.26     25.90 o 
  -1   8   5      339.57      366.14     14.59 o 
   0   8   5     3706.31     3606.27     34.16 o 
   1   8   5      344.24      373.56     15.08 o 
   2   8   5     2830.96     2776.95     31.34 o 
   3   8   5       55.24      123.75     24.81 o 
   4   8   5     1588.54     1579.99     26.35 o 
   5   8   5      248.73      289.40     19.84 o 
  -4   9   5      126.52      148.24     16.53 o 
  -3   9   5      192.49      166.80     15.01 o 
  -2   9   5       31.96       36.41     12.64 o 
  -1   9   5      273.54      256.46     22.14 o 
   0   9   5      256.04      260.56     12.99 o 
   1   9   5      277.85      261.29     13.82 o 
   2   9   5       29.95       28.67     10.22 o 
   3   9   5      202.13      194.08     13.87 o 
   4   9   5      132.56      121.65     14.21 o 
  -1  10   5      195.92      206.75     25.39 o 
   0  10   5      124.01      119.37     16.15 o 
   1  10   5      201.15      245.33     19.50 o 
   0   0   6      743.55     1180.93    418.04 o 
   1   0   6       31.65       49.07      4.08 o 
   2   0   6     5324.58     5329.43     28.69 o 
   3   0   6      252.00      231.38     15.72 o 
   4   0   6     2458.89     2459.09     23.24 o 
   5   0   6      185.35      173.35      8.64 o 
   6   0   6     2484.72     2429.86     24.03 o 
   7   0   6       80.11      103.46     11.44 o 
   8   0   6      433.59      446.44     20.19 o 
  -8   1   6      343.65      319.66     19.04 o 
  -7   1   6      383.46      354.33     17.63 o 
  -6   1   6      345.79      387.84     12.99 o 
  -5   1   6     2772.31     2716.09     16.94 o 
  -4   1   6     2348.49     2318.59     13.54 o 
  -3   1   6     4628.98     4685.45     31.96 o 
  -2   1   6     1166.99     1179.61     13.14 o 
  -1   1   6     9715.23    10197.84     32.55 o 
   0   1   6     7869.74     8420.77     32.46 o 
   1   1   6     9685.11    10260.08     56.40 o 
   2   1   6     1128.33     1117.59      9.45 o 
   3   1   6     4591.89     4684.20     15.35 o 
   4   1   6     2395.49     2371.61     18.41 o 
   5   1   6     2731.26     2660.46     21.75 o 
   6   1   6      313.60      356.33     11.66 o 
   7   1   6      363.63      346.84     14.79 o 
   8   1   6      366.58      348.25     29.91 o 
  -8   2   6      592.47      587.74     29.46 o 
  -7   2   6      276.53      302.43     17.03 o 
  -6   2   6     2492.39     2377.83     49.56 o 
  -5   2   6      652.60      688.02     19.04 o 
  -4   2   6     7301.80     7103.08     36.26 o 
  -3   2   6     1385.51     1415.95     11.70 o 
  -2   2   6    16093.04    16134.08     71.24 o 
  -1   2   6     1469.75     1419.05     16.64 o 
   0   2   6    20785.67    20770.96     49.11 o 
   1   2   6     1498.37     1470.79     22.48 o 
   2   2   6    16207.83    16207.53     71.50 o 
   3   2   6     1293.07     1314.66     22.22 o 
   4   2   6     7395.83     7234.30     36.90 o 
   5   2   6      633.52      677.95     15.73 o 
   6   2   6     2518.53     2421.94     23.18 o 
   7   2   6      250.75      263.29     14.54 o 
   8   2   6      601.88      592.93     17.01 o 
  -8   3   6      466.20      555.44     24.38 o 
  -7   3   6      449.43      443.71     19.32 o 
  -6   3   6      339.91      300.79     17.90 o 
  -5   3   6      798.10      759.86     14.67 o 
  -4   3   6     3073.44     2960.51     30.15 o 
  -3   3   6     1982.12     1909.42     14.79 o 
  -2   3   6      556.87      517.28      7.67 o 
  -1   3   6     1573.56     1536.86     12.67 o 
   0   3   6     8056.51     8251.30     50.96 o 
   1   3   6     1609.33     1575.66     13.53 o 
   2   3   6      508.75      479.90      6.11 o 
   3   3   6     2090.80     2000.08     16.42 o 
   4   3   6     3074.93     2954.10     24.14 o 
   5   3   6      843.71      795.61     13.15 o 
   6   3   6      299.98      256.76      9.30 o 
   7   3   6      471.32      436.16     13.67 o 
   8   3   6      473.84      501.36     15.90 o 
  -8   4   6      219.16      217.20     18.70 o 
  -7   4   6      445.52      479.64     24.56 o 
  -6   4   6      224.91      246.30     11.98 o 
  -5   4   6     1393.30     1368.26     15.01 o 
  -4   4   6     1019.39     1030.39     13.51 o 
  -3   4   6     3489.20     3433.68     26.72 o 
  -2   4   6      352.05      347.19      9.56 o 
  -1   4   6     5746.40     5718.96     40.77 o 
   0   4   6     1333.10     1298.09     17.89 o 
   1   4   6     5772.29     5617.61     56.79 o 
   2   4   6      357.61      357.03      8.22 o 
   3   4   6     3468.87     3413.53     37.82 o 
   4   4   6     1051.08     1038.13     12.46 o 
   5   4   6     1408.86     1420.11     22.76 o 
   6   4   6      220.63      233.35      9.32 o 
   7   4   6      447.89      449.37     14.02 o 
   8   4   6      225.12      232.55     18.46 o 
  -7   5   6      235.95      257.40     18.34 o 
  -6   5   6      647.96      608.75     23.59 o 
  -5   5   6      139.81      149.91      9.20 o 
  -4   5   6      143.48      146.23      6.73 o 
  -3   5   6      912.41      928.76     11.31 o 
  -2   5   6     3215.98     3103.22     27.64 o 
  -1   5   6      996.03      968.95     11.36 o 
   0   5   6      629.41      588.70     32.82 o 
   1   5   6      969.65      918.71     30.66 o 
   2   5   6     3240.33     3126.76     30.23 o 
   3   5   6      882.06      861.67     13.69 o 
   4   5   6      156.19      175.67     10.31 o 
   5   5   6      126.16      137.72      8.88 o 
   6   5   6      667.58      651.98     14.93 o 
   7   5   6      228.23      244.47     18.75 o 
  -7   6   6      400.45      397.27     24.24 o 
  -6   6   6      250.12      258.72     12.08 o 
  -5   6   6     1171.65     1144.40     15.92 o 
  -4   6   6      660.57      642.05     11.30 o 
  -3   6   6     2015.82     2011.66     16.24 o 
  -2   6   6     1013.73      977.75     12.30 o 
  -1   6   6     3460.50     3517.36     27.02 o 
   0   6   6     1362.74     1357.91     16.66 o 
   1   6   6     3326.93     3356.76     52.71 o 
   2   6   6      995.19     1025.95     38.92 o 
   3   6   6     2052.57     2020.75     21.49 o 
   4   6   6      647.50      641.66     31.89 o 
   5   6   6     1081.08     1046.85     19.55 o 
   6   6   6      241.08      232.73     11.90 o 
   7   6   6      407.63      415.60     17.54 o 
  -6   7   6      658.48      631.97     19.33 o 
  -5   7   6       79.35       77.60      9.92 o 
  -4   7   6      127.79      113.62      8.09 o 
  -3   7   6      132.92      121.49      8.19 o 
  -2   7   6     2443.86     2334.01     24.46 o 
  -1   7   6      224.70      210.86      9.77 o 
   0   7   6      214.31      208.07     11.94 o 
   1   7   6      218.51      201.96     11.03 o 
   2   7   6     2435.88     2393.46     28.04 o 
   3   7   6      121.20      125.45     11.44 o 
   4   7   6      113.17      109.03     11.31 o 
   5   7   6       76.34       60.97     14.63 o 
   6   7   6      656.89      618.19     20.89 o 
  -5   8   6      697.93      740.40     17.92 o 
  -4   8   6       40.56       81.60      8.86 o 
  -3   8   6     1708.09     1748.88     44.14 o 
  -2   8   6       11.42       57.98      9.54 o 
  -1   8   6     2919.27     2919.65     47.46 o 
   0   8   6       71.83       93.45     11.90 o 
   1   8   6     2892.42     2934.01     61.36 o 
   2   8   6       10.01       58.06     15.25 o 
   3   8   6     1727.69     1782.02     55.51 o 
   4   8   6       37.42       79.13     12.06 o 
   5   8   6      686.32      724.01     49.76 o 
  -3   9   6        3.26        6.28     10.02 o 
  -2   9   6      245.96      226.34     11.07 o 
  -1   9   6       23.82       27.17      9.82 o 
   0   9   6      461.76      419.49     15.60 o 
   1   9   6       21.91       22.18     10.33 o 
   2   9   6      255.77      242.12     13.87 o 
   3   9   6        2.63        0.27     10.74 o 
  -1  10   6      226.73      223.94     19.05 o 
   0  10   6      136.67      165.89     16.99 o 
   1  10   6      253.26      249.92     18.95 o 
   1   0   7     9738.28     9317.85     72.79 o 
   2   0   7      485.63      493.13      6.53 o 
   3   0   7     6231.67     6109.64     49.56 o 
   4   0   7      638.36      665.43     20.67 o 
   5   0   7     3147.83     3104.01     35.51 o 
   6   0   7      221.01      254.30     10.70 o 
   7   0   7      898.71      874.32     25.08 o 
   8   0   7       97.08      109.73     12.32 o 
  -8   1   7       33.05       45.56     18.03 o 
  -7   1   7      209.55      215.26     12.65 o 
  -6   1   7     2928.74     2927.05     40.17 o 
  -5   1   7      435.08      440.81     10.83 o 
  -4   1   7      510.69      465.52     20.71 o 
  -3   1   7     1051.19      999.73      9.43 o 
  -2   1   7    13898.01    14027.03     94.20 o 
  -1   1   7     1267.72     1348.12     10.16 o 
   0   1   7      351.99      367.56      8.37 o 
   1   1   7     1255.99     1369.42     11.04 o 
   2   1   7    13834.61    14063.12     50.73 o 
   3   1   7     1057.21      997.22     13.72 o 
   4   1   7      462.80      503.91     12.46 o 
   5   1   7      427.74      419.80     14.33 o 
   6   1   7     2894.58     2941.42     28.77 o 
   7   1   7      214.11      205.43     12.93 o 
   8   1   7       29.42       43.11     11.25 o 
  -8   2   7      284.16      297.19     23.74 o 
  -7   2   7      763.20      694.70     22.34 o 
  -6   2   7        9.74       30.55     17.95 o 
  -5   2   7     2553.34     2451.28     25.29 o 
  -4   2   7     1316.67     1314.03     14.66 o 
  -3   2   7     5240.14     5062.35     31.69 o 
  -2   2   7      441.24      453.19      5.88 o 
  -1   2   7     7725.64     7583.93     54.18 o 
   0   2   7     1546.08     1454.68     22.58 o 
   1   2   7     7616.14     7512.63     31.84 o 
   2   2   7      468.44      481.36      8.66 o 
   3   2   7     5142.35     5051.05     37.48 o 
   4   2   7     1332.41     1323.67     15.10 o 
   5   2   7     2488.91     2447.73     27.56 o 
   6   2   7       18.99       38.91      8.16 o 
   7   2   7      751.32      707.75     25.28 o 
   8   2   7      280.94      282.28     13.38 o 
  -8   3   7      522.72      548.43     59.07 o 
  -7   3   7      340.73      353.33     19.10 o 
  -6   3   7      191.87      149.06     10.44 o 
  -5   3   7      274.25      254.72     18.53 o 
  -4   3   7     2916.57     2837.08     17.15 o 
  -3   3   7      395.32      392.08      6.94 o 
  -2   3   7      161.50      162.69      5.63 o 
  -1   3   7      149.58      146.32      5.39 o 
   0   3   7     4289.73     4240.15     21.68 o 
   1   3   7      120.90      113.64      2.75 o 
   2   3   7      238.72      243.29      4.74 o 
   3   3   7      401.55      419.69      7.58 o 
   4   3   7     2965.87     2889.18     27.63 o 
   5   3   7      253.71      247.31      8.70 o 
   6   3   7      228.55      196.46     10.96 o 
   7   3   7      349.43      362.18     13.14 o 
   8   3   7      524.97      541.58     16.15 o 
  -7   4   7      413.04      405.13     31.42 o 
  -6   4   7      845.52      817.02     17.70 o 
  -5   4   7      781.95      723.57     13.95 o 
  -4   4   7     2791.39     2756.24     34.04 o 
  -3   4   7     1593.15     1534.70     13.73 o 
  -2   4   7     4312.20     4209.52     23.66 o 
  -1   4   7     2059.93     2037.54     16.80 o 
   0   4   7     7017.84     7017.59     52.73 o 
   1   4   7     2167.90     2048.01     23.44 o 
   2   4   7     4350.64     4191.98     31.80 o 
   3   4   7     1552.36     1461.15     30.07 o 
   4   4   7     2826.00     2823.75     26.61 o 
   5   4   7      831.02      827.21     12.75 o 
   6   4   7      860.74      794.67     14.40 o 
   7   4   7      403.34      388.71     13.63 o 
  -7   5   7      221.29      228.57     18.73 o 
  -6   5   7       15.55       47.26     10.75 o 
  -5   5   7      712.67      670.61     14.27 o 
  -4   5   7     2486.77     2365.58     22.93 o 
  -3   5   7     1918.97     1928.75     21.78 o 
  -2   5   7      277.54      268.90      8.99 o 
  -1   5   7     3518.47     3502.83     43.98 o 
   0   5   7     6276.53     6175.77     33.20 o 
   1   5   7     3565.06     3509.18     24.06 o 
   2   5   7      280.22      276.79      7.63 o 
   3   5   7     1928.40     1944.16     34.27 o 
   4   5   7     2449.71     2376.81     35.26 o 
   5   5   7      744.66      691.00     14.77 o 
   6   5   7       19.58       29.40      8.80 o 
   7   5   7      221.24      224.76     14.84 o 
  -6   6   7      862.68      832.93     20.05 o 
  -5   6   7       40.53       61.57      9.24 o 
  -4   6   7      661.76      677.39     18.28 o 
  -3   6   7      169.17      169.74      7.36 o 
  -2   6   7     3369.79     3301.06     35.73 o 
  -1   6   7      118.86      135.09      8.51 o 
   0   6   7     1486.29     1452.80     17.68 o 
   1   6   7      134.61      134.95     10.94 o 
   2   6   7     3380.10     3333.16     31.63 o 
   3   6   7      158.46      186.75     12.19 o 
   4   6   7      657.74      702.29     31.83 o 
   5   6   7       40.77       60.84      8.95 o 
   6   6   7      868.26      848.04     28.35 o 
  -6   7   7       88.95       92.61     15.47 o 
  -5   7   7      435.99      439.04     14.37 o 
  -4   7   7      127.24      136.07      8.45 o 
  -3   7   7      788.59      709.81     13.05 o 
  -2   7   7       35.51       58.50      8.80 o 
  -1   7   7     1072.79      998.30     19.64 o 
   0   7   7      281.53      277.51     10.26 o 
   1   7   7     1072.64      991.60     23.99 o 
   2   7   7       44.69       67.70     10.96 o 
   3   7   7      723.67      679.07     18.08 o 
   4   7   7      141.79      134.84     14.79 o 
   5   7   7      414.69      411.89     21.17 o 
   6   7   7       91.57       97.59     13.71 o 
  -5   8   7       32.58       62.60     10.52 o 
  -4   8   7      731.21      780.10     27.79 o 
  -3   8   7      199.73      220.71     10.14 o 
  -2   8   7     1769.44     1838.95     39.43 o 
  -1   8   7       92.51      116.34     11.98 o 
   0   8   7     1688.52     1702.74     25.54 o 
   1   8   7       97.05      149.65     12.72 o 
   2   8   7     1775.42     1909.64     38.06 o 
   3   8   7      190.95      212.89     13.87 o 
   4   8   7      728.25      804.73     21.25 o 
   5   8   7       34.03       49.95     19.80 o 
  -3   9   7      292.53      264.62     12.27 o 
  -2   9   7      221.81      226.73     11.29 o 
  -1   9   7      442.03      430.59     15.81 o 
   0   9   7        0.37       19.05     10.52 o 
   1   9   7      435.16      409.67     15.76 o 
   2   9   7      215.38      232.42     14.25 o 
   3   9   7      305.67      291.82     16.13 o 
   0   0   8     2405.68     2324.55     22.68 o 
   1   0   8      113.41      125.21      5.05 o 
   2   0   8    19416.58    19424.77     67.46 o 
   3   0   8      677.73      690.37     12.42 o 
   4   0   8      870.94      868.29     12.48 o 
   5   0   8      377.73      416.62     12.59 o 
   6   0   8     3622.39     3450.08     44.18 o 
   7   0   8      223.89      257.06     19.98 o 
   8   0   8       66.90       65.86     11.36 o 
  -8   1   8      217.49      231.91     17.94 o 
  -7   1   8      441.96      444.67     19.85 o 
  -6   1   8       33.93       95.52     14.59 o 
  -5   1   8     2424.12     2407.96     21.28 o 
  -4   1   8     3154.96     3167.45     30.30 o 
  -3   1   8     3745.48     3590.70     23.94 o 
  -2   1   8     1037.56     1073.14     12.80 o 
  -1   1   8     7081.08     7045.43     35.53 o 
   0   1   8    14254.32    14391.94     63.72 o 
   1   1   8     7069.77     7127.40     26.43 o 
   2   1   8     1078.71     1118.49     12.14 o 
   3   1   8     3699.63     3530.03     41.44 o 
   4   1   8     3247.69     3217.73     24.20 o 
   5   1   8     2415.72     2426.51     40.82 o 
   6   1   8       30.50       77.02      9.56 o 
   7   1   8      438.54      433.61     21.42 o 
   8   1   8      232.36      248.02     14.60 o 
  -8   2   8      305.27      313.02     25.51 o 
  -7   2   8      233.22      247.66     31.31 o 
  -6   2   8     1401.13     1289.40     33.02 o 
  -5   2   8      418.91      410.70     10.79 o 
  -4   2   8     3481.53     3341.67     44.80 o 
  -3   2   8     2012.10     1868.90     41.00 o 
  -2   2   8     9669.64     9604.63     33.82 o 
  -1   2   8     3677.64     3832.41     30.92 o 
   0   2   8    11615.58    11822.13     97.02 o 
   1   2   8     3676.95     3900.71     30.06 o 
   2   2   8     9611.33     9602.18     50.14 o 
   3   2   8     1962.52     1898.75     15.29 o 
   4   2   8     3427.78     3359.77     23.07 o 
   5   2   8      412.69      416.90     11.04 o 
   6   2   8     1373.52     1329.21     18.27 o 
   7   2   8      218.80      234.69     12.72 o 
   8   2   8      298.70      297.92     16.75 o 
  -8   3   8      289.31      355.38     24.64 o 
  -7   3   8      544.10      514.09     23.12 o 
  -6   3   8       53.97       53.76      9.41 o 
  -5   3   8     1105.77     1059.76     18.71 o 
  -4   3   8     1025.62     1012.31     10.71 o 
  -3   3   8     3065.53     3000.39     25.22 o 
  -2   3   8      682.00      640.47      9.42 o 
  -1   3   8     5167.01     5311.15     54.14 o 
   0   3   8      967.15      907.64     22.56 o 
   1   3   8     5100.60     5268.20     22.36 o 
   2   3   8      656.02      599.26      8.10 o 
   3   3   8     3052.62     3013.94     36.90 o 
   4   3   8     1043.86     1045.09     12.84 o 
   5   3   8     1061.41     1028.00     16.65 o 
   6   3   8       36.03       29.23      7.06 o 
   7   3   8      542.54      544.59     15.04 o 
   8   3   8      296.19      345.68     14.64 o 
  -7   4   8      342.38      371.24     30.76 o 
  -6   4   8       19.82       35.36      9.72 o 
  -5   4   8      812.08      805.78     17.41 o 
  -4   4   8     2814.25     2725.00     29.99 o 
  -3   4   8     1910.76     1848.77     16.07 o 
  -2   4   8      268.45      267.57      7.46 o 
  -1   4   8     2618.79     2603.34     19.33 o 
   0   4   8     7017.35     6850.12     31.17 o 
   1   4   8     2657.48     2579.09     26.86 o 
   2   4   8      275.93      249.38      4.86 o 
   3   4   8     1923.22     1869.43     39.12 o 
   4   4   8     2853.62     2780.22     67.60 o 
   5   4   8      841.62      848.88     19.19 o 
   6   4   8       17.18       18.45      8.54 o 
   7   4   8      343.57      383.25     22.67 o 
  -7   5   8      340.09      373.59     21.37 o 
  -6   5   8      977.48      916.66     20.26 o 
  -5   5   8      370.70      353.17     12.02 o 
  -4   5   8      996.23      998.15     13.43 o 
  -3   5   8     2163.70     2100.68     18.49 o 
  -2   5   8     4463.13     4318.18     51.67 o 
  -1   5   8     2759.42     2690.16     34.67 o 
   0   5   8     2313.87     2362.22     38.72 o 
   1   5   8     2734.75     2671.23     21.90 o 
   2   5   8     4474.52     4277.86     48.52 o 
   3   5   8     2202.33     2169.92     22.05 o 
   4   5   8     1002.60     1027.76     18.53 o 
   5   5   8      366.61      354.56     13.17 o 
   6   5   8      986.58      953.47     18.12 o 
   7   5   8      349.55      369.66     16.48 o 
  -6   6   8       99.45      131.13     13.28 o 
  -5   6   8      838.97      853.82     19.16 o 
  -4   6   8      454.82      428.90     13.09 o 
  -3   6   8     1191.42     1178.90     21.43 o 
  -2   6   8      389.36      410.12     11.65 o 
  -1   6   8     1579.27     1585.23     18.66 o 
   0   6   8     1127.46     1132.98     16.21 o 
   1   6   8     1501.65     1519.20     18.44 o 
   2   6   8      394.34      405.71     14.77 o 
   3   6   8     1238.50     1208.75     40.90 o 
   4   6   8      465.64      488.58     20.03 o 
   5   6   8      806.47      822.16     19.90 o 
   6   6   8       99.12      134.23     14.01 o 
  -5   7   8       97.39       99.93     11.34 o 
  -4   7   8       68.24       70.71      9.23 o 
  -3   7   8       15.55       38.46      7.33 o 
  -2   7   8     1002.67      956.45     21.38 o 
  -1   7   8      185.28      204.77     10.40 o 
   0   7   8       54.80       50.62      7.90 o 
   1   7   8      201.05      233.45     12.66 o 
   2   7   8     1017.90      983.06     28.01 o 
   3   7   8       18.58       26.05     10.93 o 
   4   7   8       84.65       83.80     13.69 o 
   5   7   8      105.37      110.41     13.65 o 
  -4   8   8       86.49      110.25     11.04 o 
  -3   8   8      622.73      640.76     13.74 o 
  -2   8   8       25.20       44.66      9.43 o 
  -1   8   8      866.84      891.02     16.90 o 
   0   8   8      143.60      171.90     12.70 o 
   1   8   8      849.23      887.90     20.08 o 
   2   8   8       25.59       37.74     11.56 o 
   3   8   8      638.73      657.89     27.52 o 
   4   8   8       83.74      123.57     15.93 o 
  -3   9   8       12.05       17.97      9.06 o 
  -2   9   8      403.17      375.22     13.40 o 
  -1   9   8       93.67      104.18     12.29 o 
   0   9   8      627.67      587.81     18.05 o 
   1   9   8       91.84       97.83     11.76 o 
   2   9   8      400.55      356.25     15.94 o 
   3   9   8       11.71       21.17     12.29 o 
   1   0   9    10216.19    10204.60     40.62 o 
   2   0   9       72.53       96.89      6.13 o 
   3   0   9     4629.68     4452.82     23.00 o 
   4   0   9      244.94      224.64      8.08 o 
   5   0   9     2433.20     2318.46     35.71 o 
   6   0   9      168.67      221.55     11.37 o 
   7   0   9      398.87      389.71     14.83 o 
   8   0   9       84.49      109.63     12.26 o 
  -8   1   9      227.91      220.16     17.29 o 
  -7   1   9      115.21      136.85     11.89 o 
  -6   1   9     2391.26     2335.55     23.39 o 
  -5   1   9      252.07      275.82     13.38 o 
  -4   1   9     2799.86     2685.84     39.93 o 
  -3   1   9      697.08      680.81     12.57 o 
  -2   1   9    16264.30    16807.13    121.06 o 
  -1   1   9     1017.30      973.99     13.16 o 
   0   1   9    10785.48    10961.92     36.51 o 
   1   1   9     1009.68      979.06     13.43 o 
   2   1   9    16344.89    16590.10     77.89 o 
   3   1   9      715.21      696.10      9.22 o 
   4   1   9     2870.81     2798.76     31.03 o 
   5   1   9      246.62      279.17     10.12 o 
   6   1   9     2427.75     2481.68     24.62 o 
   7   1   9      118.95      122.95     11.76 o 
   8   1   9      239.46      250.50     14.49 o 
  -8   2   9      475.09      476.81     22.43 o 
  -7   2   9      343.25      348.34     22.13 o 
  -6   2   9       85.68       84.75      8.70 o 
  -5   2   9     1198.47     1158.20     15.97 o 
  -4   2   9     3729.39     3519.15     54.10 o 
  -3   2   9     2054.41     1943.19     12.84 o 
  -2   2   9      171.79      153.34      4.77 o 
  -1   2   9     3295.21     3215.16     15.20 o 
   0   2   9     9661.38     9456.76     64.72 o 
   1   2   9     3301.86     3256.60     30.57 o 
   2   2   9      158.05      146.08      4.47 o 
   3   2   9     2111.97     2005.22     35.53 o 
   4   2   9     3632.40     3619.38     24.55 o 
   5   2   9     1211.84     1174.03     16.27 o 
   6   2   9       94.73       99.56      8.93 o 
   7   2   9      352.10      341.21     14.21 o 
   8   2   9      455.57      442.03     23.71 o 
  -7   3   9      258.84      294.67     18.81 o 
  -6   3   9      243.14      224.11     11.92 o 
  -5   3   9      448.95      414.59     13.85 o 
  -4   3   9     1874.29     1830.75     34.16 o 
  -3   3   9      866.42      860.26     10.18 o 
  -2   3   9      824.63      770.96     12.97 o 
  -1   3   9     1062.09     1073.96     16.90 o 
   0   3   9     3540.17     3511.79     32.90 o 
   1   3   9     1011.77      998.86     13.73 o 
   2   3   9      802.29      767.01     11.68 o 
   3   3   9      868.25      898.66     15.72 o 
   4   3   9     1834.43     1807.59     16.56 o 
   5   3   9      421.19      410.67     11.60 o 
   6   3   9      238.14      224.23     10.57 o 
   7   3   9      266.07      286.61     12.74 o 
  -7   4   9      294.28      322.38     20.57 o 
  -6   4   9      327.60      320.04     14.67 o 
  -5   4   9      481.02      472.82     15.00 o 
  -4   4   9     1151.81     1186.28     16.89 o 
  -3   4   9     1644.41     1578.93     36.37 o 
  -2   4   9      785.62      794.05     11.39 o 
  -1   4   9     2244.04     2251.25     28.46 o 
   0   4   9     1903.09     1980.46     18.73 o 
   1   4   9     2295.26     2346.77     43.98 o 
   2   4   9      800.34      819.72     16.61 o 
   3   4   9     1650.65     1639.98     18.28 o 
   4   4   9     1167.37     1258.40     17.27 o 
   5   4   9      510.55      484.78     12.91 o 
   6   4   9      343.51      341.19     12.63 o 
   7   4   9      297.27      318.49     15.69 o 
  -7   5   9      341.58      349.27     33.41 o 
  -6   5   9      206.00      223.59     20.52 o 
  -5   5   9      703.48      705.23     20.27 o 
  -4   5   9     1720.71     1687.10     23.38 o 
  -3   5   9     1780.91     1706.13     19.56 o 
  -2   5   9     1014.94      990.11     15.08 o 
  -1   5   9     2064.05     2036.04     19.63 o 
   0   5   9     4202.47     4081.69     39.12 o 
   1   5   9     2090.39     2148.68     20.47 o 
   2   5   9     1013.24      992.84     15.22 o 
   3   5   9     1685.12     1652.14     19.97 o 
   4   5   9     1702.63     1704.81     19.85 o 
   5   5   9      691.07      677.45     14.68 o 
   6   5   9      214.25      226.62     12.32 o 
   7   5   9      316.99      330.05     23.14 o 
  -6   6   9      930.22      948.12     28.75 o 
  -5   6   9      153.34      161.36     15.42 o 
  -4   6   9      251.57      250.85     11.34 o 
  -3   6   9      418.50      387.87     10.49 o 
  -2   6   9     3598.86     3694.18     52.68 o 
  -1   6   9       33.96       36.37      8.30 o 
   0   6   9      543.06      596.41     12.83 o 
   1   6   9       27.68       42.34      8.32 o 
   2   6   9     3557.07     3669.83     35.44 o 
   3   6   9      392.75      395.20     19.15 o 
   4   6   9      220.80      225.30     12.99 o 
   5   6   9      141.78      152.03     16.06 o 
   6   6   9      905.76      928.03     23.46 o 
  -5   7   9      734.13      739.16     30.39 o 
  -4   7   9        2.12        4.31      8.92 o 
  -3   7   9      887.07      878.40     14.60 o 
  -2   7   9       12.73       19.51      8.44 o 
  -1   7   9     1367.64     1345.13     19.22 o 
   0   7   9       14.14       25.23      8.27 o 
   1   7   9     1434.78     1412.56     19.63 o 
   2   7   9       11.26       21.23     10.80 o 
   3   7   9      874.67      846.14     20.56 o 
   4   7   9        4.31       11.74     12.89 o 
   5   7   9      773.39      761.78     21.07 o 
  -4   8   9      158.45      170.49     11.87 o 
  -3   8   9       53.03       66.95     10.08 o 
  -2   8   9      584.97      603.71     21.98 o 
  -1   8   9       45.59       45.46      9.60 o 
   0   8   9      266.00      281.66     14.14 o 
   1   8   9       46.77       47.98     13.17 o 
   2   8   9      588.75      617.17     32.12 o 
   3   8   9       49.15       44.61     11.33 o 
   4   8   9      159.06      163.12     16.56 o 
  -3   9   9      405.67      386.76     14.68 o 
  -2   9   9       93.56       83.55     10.48 o 
  -1   9   9      579.61      577.02     18.12 o 
   0   9   9       10.52       12.22     10.83 o 
   1   9   9      564.57      565.29     22.44 o 
   2   9   9       90.43       93.35     12.77 o 
   3   9   9      413.54      352.61     17.44 o 
   0   0  10     2624.48     2550.84     27.74 o 
   1   0  10        6.28       17.59      4.97 o 
   2   0  10    23224.32    22578.83     89.15 o 
   3   0  10      302.22      303.06      6.87 o 
   4   0  10      599.75      541.81     11.06 o 
   5   0  10      208.93      235.89     13.57 o 
   6   0  10     3930.99     3828.13     48.56 o 
   7   0  10      222.17      212.05     10.80 o 
   8   0  10        1.26       -1.99     10.82 o 
  -8   1  10      104.22      101.76     13.17 o 
  -7   1  10      559.00      565.93     14.50 o 
  -6   1  10      151.69      155.45     10.18 o 
  -5   1  10     2287.26     2298.86     39.84 o 
  -4   1  10      785.61      767.26     11.07 o 
  -3   1  10     4105.44     3983.04     58.71 o 
  -2   1  10      512.95      481.79      8.19 o 
  -1   1  10     6901.35     6826.56     32.42 o 
   0   1  10     1359.82     1366.68     21.73 o 
   1   1  10     6976.11     6774.05     54.96 o 
   2   1  10      486.68      448.04      7.68 o 
   3   1  10     4149.84     3984.14     33.86 o 
   4   1  10      769.58      761.44     19.37 o 
   5   1  10     2343.93     2314.95     22.22 o 
   6   1  10      145.42      169.63     10.48 o 
   7   1  10      571.45      594.13     14.95 o 
   8   1  10      104.64      125.70     14.04 o 
  -8   2  10      154.16      168.71     18.00 o 
  -7   2  10      178.35      168.75     15.84 o 
  -6   2  10      529.03      477.81     12.84 o 
  -5   2  10       94.04       98.63      8.22 o 
  -4   2  10      476.11      459.81     11.21 o 
  -3   2  10      431.35      413.20     10.83 o 
  -2   2  10      716.69      682.83      9.83 o 
  -1   2  10      158.90      133.98      4.92 o 
   0   2  10      150.04      137.51      5.34 o 
   1   2  10      162.98      156.96      6.83 o 
   2   2  10      695.53      666.08     15.33 o 
   3   2  10      416.00      400.56     11.53 o 
   4   2  10      456.65      464.11     10.89 o 
   5   2  10       96.99      105.94      8.45 o 
   6   2  10      518.69      490.67     15.90 o 
   7   2  10      170.52      180.98     20.50 o 
   8   2  10      150.59      161.01     12.33 o 
  -7   3  10      557.74      543.27     17.76 o 
  -6   3  10      108.95      136.39     11.61 o 
  -5   3  10     1167.21     1108.77     20.11 o 
  -4   3  10      621.32      614.76      9.77 o 
  -3   3  10     2126.46     1958.30     28.42 o 
  -2   3  10      256.51      253.14      6.59 o 
  -1   3  10     2583.38     2458.06     29.56 o 
   0   3  10     1101.57     1088.77     11.48 o 
   1   3  10     2500.76     2330.76     37.53 o 
   2   3  10      264.57      265.73      6.63 o 
   3   3  10     2143.56     2052.80     26.13 o 
   4   3  10      635.36      675.88     15.90 o 
   5   3  10     1126.43     1051.01     16.29 o 
   6   3  10      116.10      112.96      8.50 o 
   7   3  10      561.45      532.91     15.37 o 
  -7   4  10      286.19      283.74     15.98 o 
  -6   4  10       15.62       15.67     10.34 o 
  -5   4  10      420.28      396.42     14.61 o 
  -4   4  10     3586.28     3480.85     27.22 o 
  -3   4  10      714.89      720.42     12.24 o 
  -2   4  10      171.66      160.17      6.76 o 
  -1   4  10      646.08      658.41     11.24 o 
   0   4  10     8212.63     8034.23     61.16 o 
   1   4  10      680.86      656.10     14.14 o 
   2   4  10      167.48      160.92      6.01 o 
   3   4  10      741.56      742.36     18.55 o 
   4   4  10     3617.21     3551.97     51.24 o 
   5   4  10      450.49      449.97     12.88 o 
   6   4  10        9.26        6.51      8.87 o 
   7   4  10      289.16      297.55     16.04 o 
  -6   5  10      714.42      740.11     24.97 o 
  -5   5  10      221.04      211.04     13.08 o 
  -4   5  10     1487.16     1472.35     29.80 o 
  -3   5  10      778.43      730.23     13.18 o 
  -2   5  10     3617.31     3639.28     25.76 o 
  -1   5  10      679.02      634.87     19.55 o 
   0   5  10     3872.22     3899.22     27.85 o 
   1   5  10      616.15      603.96     19.60 o 
   2   5  10     3622.43     3597.19     57.76 o 
   3   5  10      830.41      814.27     18.70 o 
   4   5  10     1490.33     1496.79     19.27 o 
   5   5  10      202.07      215.47     10.74 o 
   6   5  10      713.55      726.15     17.11 o 
  -6   6  10       62.37      110.32     18.82 o 
  -5   6  10      681.33      716.86     23.25 o 
  -4   6  10       64.55       51.32      8.85 o 
  -3   6  10     1609.17     1622.95     17.81 o 
  -2   6  10      195.20      223.68     10.30 o 
  -1   6  10     3202.50     3298.58     26.91 o 
   0   6  10        1.40       -1.12      6.95 o 
   1   6  10     3198.70     3288.88     27.85 o 
   2   6  10      181.50      220.27     11.77 o 
   3   6  10     1626.43     1637.33     31.87 o 
   4   6  10       57.32       58.85     10.91 o 
   5   6  10      683.79      721.07     20.26 o 
   6   6  10       54.30       87.02     14.77 o 
  -5   7  10       67.79       87.14     14.26 o 
  -4   7  10      542.23      530.33     15.37 o 
  -3   7  10       52.80       58.39      9.54 o 
  -2   7  10     1407.15     1405.77     19.72 o 
  -1   7  10       85.01      101.73      9.59 o 
   0   7  10     1218.52     1176.87     21.95 o 
   1   7  10       90.83       93.84      9.67 o 
   2   7  10     1404.62     1387.67     24.65 o 
   3   7  10       45.19       69.76     20.53 o 
   4   7  10      552.54      563.02     18.56 o 
   5   7  10       71.92      102.17     14.11 o 
  -4   8  10       76.26       77.93     10.90 o 
  -3   8  10      111.43      109.96     11.06 o 
  -2   8  10       97.95      101.06      9.98 o 
  -1   8  10      193.78      218.68     11.26 o 
   0   8  10      111.43      109.56     10.83 o 
   1   8  10      187.03      209.41     13.44 o 
   2   8  10      101.80      113.20     12.78 o 
   3   8  10      118.67      135.01     13.76 o 
   4   8  10       72.38       62.12     15.49 o 
  -2   9  10      458.56      442.83     15.41 o 
  -1   9  10       83.43      112.25     13.38 o 
   0   9  10      563.08      556.39     19.19 o 
   1   9  10       78.52      119.40     13.64 o 
   2   9  10      450.62      456.09     19.87 o 
   1   0  11     6437.30     6152.64    123.03 o 
   2   0  11       31.51       41.19      7.91 o 
   3   0  11     3261.13     3204.05     35.35 o 
   4   0  11       51.19       49.71      6.89 o 
   5   0  11     2058.92     1996.60     35.10 o 
   6   0  11       28.76       97.24     10.18 o 
   7   0  11      231.08      199.97     10.90 o 
   8   0  11       18.06       17.51     11.91 o 
  -7   1  11       50.67       66.13      9.34 o 
  -6   1  11     1328.21     1326.30     22.66 o 
  -5   1  11      151.10      177.26      9.86 o 
  -4   1  11     3535.65     3582.30     30.84 o 
  -3   1  11      293.71      307.10      7.54 o 
  -2   1  11     4268.05     4178.42     51.59 o 
  -1   1  11      473.42      488.46     11.53 o 
   0   1  11     5340.86     5169.26     25.96 o 
   1   1  11      471.97      507.68     11.97 o 
   2   1  11     4306.73     4254.18     24.35 o 
   3   1  11      300.78      320.34      7.21 o 
   4   1  11     3568.58     3537.75     25.42 o 
   5   1  11      150.06      177.09      9.85 o 
   6   1  11     1343.04     1367.53     19.68 o 
   7   1  11       53.25       77.88      9.80 o 
  -7   2  11      144.34      119.61     12.24 o 
  -6   2  11      199.65      175.32     10.06 o 
  -5   2  11      494.96      452.69     11.82 o 
  -4   2  11     3579.91     3424.72     46.01 o 
  -3   2  11      451.55      427.54      7.59 o 
  -2   2  11      199.46      181.58      8.78 o 
  -1   2  11      610.37      580.62      8.16 o 
   0   2  11     8688.22     8552.09     56.04 o 
   1   2  11      580.12      554.15     12.98 o 
   2   2  11      221.32      209.49      5.62 o 
   3   2  11      439.26      434.53      7.89 o 
   4   2  11     3558.28     3506.74     25.35 o 
   5   2  11      479.10      452.18     11.83 o 
   6   2  11      221.80      200.32     10.54 o 
   7   2  11      144.86      141.69     13.73 o 
  -7   3  11      256.08      255.47     15.34 o 
  -6   3  11      914.84      871.05     19.80 o 
  -5   3  11      633.51      631.47     16.86 o 
  -4   3  11     2075.89     1991.75     34.94 o 
  -3   3  11     1799.83     1698.60     22.88 o 
  -2   3  11     4442.51     4183.48     60.27 o 
  -1   3  11     2695.70     2613.84     66.41 o 
   0   3  11     4766.15     4640.12     43.39 o 
   1   3  11     2686.31     2688.44     31.07 o 
   2   3  11     4416.81     4215.44     53.68 o 
   3   3  11     1880.43     1839.95     14.42 o 
   4   3  11     2033.10     2002.83     24.45 o 
   5   3  11      641.20      652.01     12.58 o 
   6   3  11      896.72      891.53     15.27 o 
   7   3  11      272.05      304.66     13.56 o 
  -7   4  11      137.22      130.21     13.76 o 
  -6   4  11       49.07       53.24     11.64 o 
  -5   4  11      209.94      197.70     12.73 o 
  -4   4  11      315.82      331.88     27.43 o 
  -3   4  11      997.53      929.08     27.04 o 
  -2   4  11       49.41       50.74      5.56 o 
  -1   4  11     1459.37     1369.13     16.01 o 
   0   4  11      414.49      417.76     12.62 o 
   1   4  11     1454.44     1407.08     24.00 o 
   2   4  11       51.61       50.06      5.45 o 
   3   4  11     1002.03      974.92     12.67 o 
   4   4  11      305.41      340.58     16.06 o 
   5   4  11      199.78      186.98     16.79 o 
   6   4  11       47.42       38.20      9.42 o 
   7   4  11      137.01      143.46     14.07 o 
  -6   5  11      425.41      431.34     18.23 o 
  -5   5  11      664.43      662.15     22.53 o 
  -4   5  11      803.70      849.77     23.89 o 
  -3   5  11     1505.27     1468.26     28.20 o 
  -2   5  11     1884.28     1810.12     25.91 o 
  -1   5  11     2191.67     2138.57     20.77 o 
   0   5  11     2009.82     1931.45     32.24 o 
   1   5  11     2233.73     2225.59     21.99 o 
   2   5  11     1905.21     1851.96     41.10 o 
   3   5  11     1471.46     1463.95     27.13 o 
   4   5  11      820.06      808.67     20.37 o 
   5   5  11      682.54      694.07     22.36 o 
   6   5  11      440.03      428.24     18.49 o 
  -6   6  11      790.64      753.76     25.91 o 
  -5   6  11        1.59       10.83     13.42 o 
  -4   6  11      220.98      218.11     13.71 o 
  -3   6  11       54.70       54.70     10.37 o 
  -2   6  11     3951.54     4005.07     54.51 o 
  -1   6  11       38.75       28.87      8.03 o 
   0   6  11      838.90      861.09     15.47 o 
   1   6  11       41.33       40.64      8.27 o 
   2   6  11     3946.43     4045.71     54.68 o 
   3   6  11       61.71       64.76     12.39 o 
   4   6  11      224.45      229.44     13.78 o 
   5   6  11        3.19       14.74     12.70 o 
   6   6  11      786.66      797.34     23.58 o 
  -5   7  11      601.01      618.52     21.10 o 
  -4   7  11       55.53       70.09     13.27 o 
  -3   7  11      913.14      910.78     18.35 o 
  -2   7  11       59.99       58.98      9.20 o 
  -1   7  11     1498.83     1512.31     20.85 o 
   0   7  11       93.26      109.00     10.12 o 
   1   7  11     1571.87     1585.99     21.66 o 
   2   7  11       60.23       84.54     12.41 o 
   3   7  11      892.74      928.98     28.28 o 
   4   7  11       54.44       81.05     13.02 o 
   5   7  11      651.01      650.98     20.85 o 
  -4   8  11       25.35       31.13     11.91 o 
  -3   8  11       28.76       20.75      9.93 o 
  -2   8  11      141.35      156.70     10.88 o 
  -1   8  11        3.30       -3.55     11.13 o 
   0   8  11        3.02        2.04      8.94 o 
   1   8  11        2.79        8.92     10.81 o 
   2   8  11      140.14      161.52     26.58 o 
   3   8  11       30.63       25.95     13.62 o 
   4   8  11       23.88       40.85     18.46 o 
  -2   9  11       10.12       21.23     12.87 o 
  -1   9  11      628.26      620.49     17.24 o 
   0   9  11        5.99       27.43     12.10 o 
   1   9  11      605.28      606.66     20.28 o 
   2   9  11       10.50       26.51     12.80 o 
   0   0  12      138.94      115.08      9.54 o 
   1   0  12        1.26       18.20      4.98 o 
   2   0  12     8466.71     8425.30     46.98 o 
   3   0  12       46.49       58.96      5.41 o 
   4   0  12        2.28        6.15      6.69 o 
   5   0  12        6.30       11.74      8.48 o 
   6   0  12     1536.49     1510.39     29.26 o 
   7   0  12       28.89       26.67      9.42 o 
  -7   1  12      816.85      804.02     17.13 o 
  -6   1  12      157.37      169.94     10.79 o 
  -5   1  12     2386.00     2326.86     35.42 o 
  -4   1  12       29.55       58.06      8.23 o 
  -3   1  12     4781.56     4622.12     47.45 o 
  -2   1  12      164.20      179.38      5.99 o 
  -1   1  12     7180.48     7163.68     76.10 o 
   0   1  12      155.97      177.84      7.56 o 
   1   1  12     7293.73     7245.72     92.96 o 
   2   1  12      178.23      192.29      8.94 o 
   3   1  12     4889.46     4764.35     36.50 o 
   4   1  12       21.88       50.30      7.97 o 
   5   1  12     2490.92     2424.82     23.82 o 
   6   1  12      162.48      175.68     10.47 o 
   7   1  12      849.37      845.87     17.66 o 
  -7   2  12      246.46      279.45     15.32 o 
  -6   2  12      119.08      104.22      9.40 o 
  -5   2  12      176.82      201.46     13.28 o 
  -4   2  12       74.39       85.61      8.24 o 
  -3   2  12      836.68      796.75     16.10 o 
  -2   2  12      276.60      265.80      8.33 o 
  -1   2  12      637.08      606.95     13.80 o 
   0   2  12       75.32      105.96      8.87 o 
   1   2  12      634.42      622.28     11.72 o 
   2   2  12      284.97      287.79      6.75 o 
   3   2  12      847.43      808.98     10.06 o 
   4   2  12       79.81       93.51      7.87 o 
   5   2  12      189.17      198.22     11.80 o 
   6   2  12      125.00      127.48      9.80 o 
   7   2  12      248.19      243.45     13.97 o 
  -7   3  12      394.57      389.90     17.46 o 
  -6   3  12      687.87      752.25     19.64 o 
  -5   3  12     1244.92     1223.66     22.38 o 
  -4   3  12      692.97      711.06     34.62 o 
  -3   3  12     3101.56     2886.86     34.81 o 
  -2   3  12     3440.42     3330.08     76.83 o 
  -1   3  12     5287.07     5206.38     29.40 o 
   0   3  12     1843.26     1841.11     25.11 o 
   1   3  12     5232.50     5249.55     32.97 o 
   2   3  12     3446.46     3451.29     36.05 o 
   3   3  12     3092.86     2950.78     27.23 o 
   4   3  12      691.03      704.46     12.36 o 
   5   3  12     1198.90     1165.93     20.84 o 
   6   3  12      695.41      739.76     19.07 o 
   7   3  12      388.39      398.00     15.01 o 
  -7   4  12      166.29      154.42     14.17 o 
  -6   4  12       69.31       59.44     12.32 o 
  -5   4  12      203.93      193.14     12.76 o 
  -4   4  12     1876.15     1808.48     32.24 o 
  -3   4  12      599.88      563.57     18.94 o 
  -2   4  12       48.42       52.41      5.89 o 
  -1   4  12      650.87      639.02     33.14 o 
   0   4  12     4228.33     4052.20     43.80 o 
   1   4  12      645.43      679.94     32.20 o 
   2   4  12       37.84       40.11      6.17 o 
   3   4  12      578.27      583.97     12.02 o 
   4   4  12     1889.13     1832.58     38.72 o 
   5   4  12      197.10      192.89     10.98 o 
   6   4  12       58.96       50.34     10.01 o 
   7   4  12      160.06      145.98     12.26 o 
  -6   5  12      331.88      316.97     16.88 o 
  -5   5  12      280.01      296.28     18.76 o 
  -4   5  12      939.08      936.49     21.32 o 
  -3   5  12      780.74      762.71     18.99 o 
  -2   5  12      656.75      651.31     15.09 o 
  -1   5  12      791.57      723.02     19.18 o 
   0   5  12     1167.34     1147.60     18.36 o 
   1   5  12      763.05      703.50     16.72 o 
   2   5  12      597.76      589.77     13.95 o 
   3   5  12      833.87      801.56     15.75 o 
   4   5  12      881.02      841.75     20.79 o 
   5   5  12      274.39      281.45     15.76 o 
   6   5  12      298.56      318.98     17.22 o 
  -5   6  12      308.29      341.11     17.73 o 
  -4   6  12        3.50        6.29     10.63 o 
  -3   6  12      359.14      357.19     14.33 o 
  -2   6  12      123.12      139.79      9.30 o 
  -1   6  12      578.25      606.30     17.14 o 
   0   6  12        0.44       -2.39      7.44 o 
   1   6  12      596.95      629.90     14.32 o 
   2   6  12      118.58      149.31     22.96 o 
   3   6  12      341.23      336.09     15.32 o 
   4   6  12        3.36       -9.20     11.24 o 
   5   6  12      311.48      365.91     17.90 o 
  -4   7  12     1122.25     1143.44     25.42 o 
  -3   7  12      179.66      194.83     12.52 o 
  -2   7  12     1104.29     1134.86     28.23 o 
  -1   7  12      314.57      319.18     12.52 o 
   0   7  12     2103.04     2177.97     30.12 o 
   1   7  12      319.28      315.03     12.86 o 
   2   7  12     1113.90     1094.03     22.04 o 
   3   7  12      172.84      192.18     14.51 o 
   4   7  12     1142.62     1126.21     32.09 o 
  -3   8  12       51.23       69.61     11.32 o 
  -2   8  12       32.22       26.50     11.00 o 
  -1   8  12       73.93       88.42      9.90 o 
   0   8  12      182.21      188.61     11.77 o 
   1   8  12       74.80       87.32     14.70 o 
   2   8  12       36.03       20.38     12.37 o 
   3   8  12       52.82       67.19     17.59 o 
  -1   9  12      228.39      288.65     14.38 o 
   0   9  12      526.63      495.98     18.63 o 
   1   9  12      226.90      291.27     17.10 o 
   1   0  13     1957.46     1844.48     27.78 o 
   2   0  13        0.77       11.98      7.24 o 
   3   0  13      752.92      669.22     10.53 o 
   4   0  13        5.30        5.19      7.14 o 
   5   0  13      560.23      528.37     13.49 o 
   6   0  13       56.48       76.82     10.70 o 
   7   0  13       20.21       17.18      9.36 o 
  -7   1  13       14.55       31.32      9.76 o 
  -6   1  13      473.30      476.49     13.72 o 
  -5   1  13       23.02       36.96      8.83 o 
  -4   1  13     4414.51     4258.29     40.20 o 
  -3   1  13      185.60      181.11      7.35 o 
  -2   1  13     3401.48     3286.71     48.42 o 
  -1   1  13      530.37      535.06     15.87 o 
   0   1  13    12001.61    11614.76     46.05 o 
   1   1  13      520.72      535.52     11.42 o 
   2   1  13     3384.35     3313.09     28.04 o 
   3   1  13      172.59      165.43      7.37 o 
   4   1  13     4396.20     4304.16     42.62 o 
   5   1  13       15.89       29.72      8.61 o 
   6   1  13      474.52      471.82     13.74 o 
   7   1  13       12.66       49.85     10.36 o 
  -7   2  13       82.42       77.82     12.77 o 
  -6   2  13      210.56      209.56     13.83 o 
  -5   2  13      348.10      346.75     11.72 o 
  -4   2  13     1253.21     1241.27     28.80 o 
  -3   2  13      587.54      558.00     14.94 o 
  -2   2  13      228.36      206.99      6.35 o 
  -1   2  13     1057.58     1056.96     11.88 o 
   0   2  13     2592.96     2579.55     22.54 o 
   1   2  13     1060.14     1055.76     24.68 o 
   2   2  13      251.58      221.30      7.58 o 
   3   2  13      599.42      581.63      9.55 o 
   4   2  13     1225.09     1191.98     19.36 o 
   5   2  13      349.89      357.62     11.60 o 
   6   2  13      234.01      232.93     11.35 o 
   7   2  13       83.02       76.96      9.84 o 
  -7   3  13      149.85      163.67     15.22 o 
  -6   3  13     1326.66     1380.46     39.12 o 
  -5   3  13      735.05      763.74     19.58 o 
  -4   3  13     1398.48     1406.57     28.84 o 
  -3   3  13     1356.31     1357.53     23.82 o 
  -2   3  13     5884.68     5700.08     62.88 o 
  -1   3  13     2321.37     2406.25     32.96 o 
   0   3  13     3458.81     3414.57     35.22 o 
   1   3  13     2280.92     2382.31     22.56 o 
   2   3  13     5866.65     5729.80     83.06 o 
   3   3  13     1383.64     1456.87     18.72 o 
   4   3  13     1382.15     1321.02     19.25 o 
   5   3  13      724.53      800.46     16.70 o 
   6   3  13     1324.64     1344.62     34.38 o 
   7   3  13      159.93      185.26     12.93 o 
  -6   4  13       42.21       36.16     12.24 o 
  -5   4  13      194.43      182.16     15.39 o 
  -4   4  13      197.90      199.88     35.52 o 
  -3   4  13      262.17      251.67     12.37 o 
  -2   4  13       56.57       56.54      7.52 o 
  -1   4  13      378.90      354.99     12.46 o 
   0   4  13      297.87      311.27     10.56 o 
   1   4  13      363.77      342.66     12.52 o 
   2   4  13       56.92       53.01      8.41 o 
   3   4  13      270.12      264.79      8.74 o 
   4   4  13      195.24      197.81     10.67 o 
   5   4  13      186.14      190.21     10.79 o 
   6   4  13       43.42       33.44     10.17 o 
  -6   5  13      293.36      250.60     19.59 o 
  -5   5  13      639.04      663.23     24.25 o 
  -4   5  13        0.44       11.36     11.16 o 
  -3   5  13     1027.64     1025.58     48.53 o 
  -2   5  13      252.38      233.59     12.39 o 
  -1   5  13     1185.95     1256.64     17.94 o 
   0   5  13      137.62      157.82     11.34 o 
   1   5  13     1201.76     1238.52     18.43 o 
   2   5  13      252.97      246.59     10.99 o 
   3   5  13     1003.52     1022.03     24.53 o 
   4   5  13        2.24        9.56     11.57 o 
   5   5  13      645.55      653.64     25.41 o 
   6   5  13      291.69      244.74     17.38 o 
  -5   6  13        7.58        0.21     13.49 o 
  -4   6  13       82.31       70.86     12.98 o 
  -3   6  13        7.03       15.88      9.33 o 
  -2   6  13     1175.17     1175.09     25.96 o 
  -1   6  13        1.85       -0.94      7.48 o 
   0   6  13      100.82      120.59      9.19 o 
   1   6  13        1.58        6.79      9.84 o 
   2   6  13     1182.28     1248.30     19.50 o 
   3   6  13        7.57        7.68      8.26 o 
   4   6  13       95.38      107.02     13.96 o 
   5   6  13        6.68        1.76     12.25 o 
  -4   7  13      196.40      211.41     16.58 o 
  -3   7  13     1175.41     1211.14     24.71 o 
  -2   7  13      200.65      193.97     13.47 o 
  -1   7  13     1611.47     1673.33     22.68 o 
   0   7  13      569.15      563.88     18.04 o 
   1   7  13     1660.98     1769.24     28.22 o 
   2   7  13      198.70      226.27     14.08 o 
   3   7  13     1154.97     1195.20     49.42 o 
   4   7  13      194.15      238.10     17.63 o 
  -3   8  13      162.71      151.04     12.45 o 
  -2   8  13       74.95       95.47     18.34 o 
  -1   8  13       12.94       18.84      8.81 o 
   0   8  13        6.73       13.07      9.42 o 
   1   8  13       10.08        2.01      9.75 o 
   2   8  13       74.16       84.12     16.81 o 
   3   8  13      170.88      153.02     14.55 o 
   0   0  14       14.47       16.16     11.58 o 
   1   0  14       30.15       29.55      4.84 o 
   2   0  14     2205.27     2051.56     26.41 o 
   3   0  14       34.65       23.16      5.82 o 
   4   0  14       27.61       19.31      7.62 o 
   5   0  14       29.55       21.03      8.34 o 
   6   0  14      627.81      609.72     15.32 o 
   7   0  14        0.42       -9.85      9.85 o 
  -7   1  14      801.33      761.53     21.08 o 
  -6   1  14      179.09      168.48     10.78 o 
  -5   1  14     1670.86     1624.50     21.43 o 
  -4   1  14      297.34      303.46     11.72 o 
  -3   1  14     4014.22     3997.37     46.05 o 
  -2   1  14      386.43      387.15     13.83 o 
  -1   1  14     5236.11     5182.53     47.23 o 
   0   1  14      651.49      800.86     24.49 o 
   1   1  14     5223.91     5184.91     30.76 o 
   2   1  14      372.84      381.67     12.22 o 
   3   1  14     3913.92     3868.43     42.12 o 
   4   1  14      286.32      303.75     11.38 o 
   5   1  14     1624.89     1584.59     24.38 o 
   6   1  14      180.84      169.35     10.96 o 
   7   1  14      768.00      751.41     17.88 o 
  -7   2  14      230.51      223.16     15.57 o 
  -6   2  14       68.36       59.03     11.94 o 
  -5   2  14      118.38      107.07     12.01 o 
  -4   2  14      110.68      101.05      8.97 o 
  -3   2  14      452.03      430.48     11.70 o 
  -2   2  14      300.06      264.01      9.05 o 
  -1   2  14       13.45       17.06      5.03 o 
   0   2  14      186.47      195.07      7.32 o 
   1   2  14       12.72        9.17      5.74 o 
   2   2  14      313.16      300.97      8.61 o 
   3   2  14      465.15      447.03      9.00 o 
   4   2  14      120.28      136.37      8.95 o 
   5   2  14      124.51      134.30      9.87 o 
   6   2  14       74.11       70.41      9.75 o 
   7   2  14      229.12      236.46     13.69 o 
  -6   3  14     1010.08     1073.11     23.98 o 
  -5   3  14     1138.16     1119.94     25.23 o 
  -4   3  14      505.76      520.31     25.30 o 
  -3   3  14     2359.77     2247.98     31.17 o 
  -2   3  14     5669.91     5624.09     51.66 o 
  -1   3  14     3529.19     3428.00     26.26 o 
   0   3  14     1917.88     1836.82     34.17 o 
   1   3  14     3513.90     3366.51     31.73 o 
   2   3  14     5671.40     5740.11     35.49 o 
   3   3  14     2360.67     2289.13     19.96 o 
   4   3  14      495.82      525.18     13.91 o 
   5   3  14     1137.00     1121.54     28.29 o 
   6   3  14     1008.37     1068.53     20.71 o 
  -6   4  14       95.14       85.02     14.42 o 
  -5   4  14       37.89       51.32     15.20 o 
  -4   4  14      284.52      276.20     18.04 o 
  -3   4  14      171.44      150.60     11.21 o 
  -2   4  14      168.30      154.07      9.04 o 
  -1   4  14      214.67      220.49      9.75 o 
   0   4  14      317.89      319.42     12.94 o 
   1   4  14      208.41      202.16     10.21 o 
   2   4  14      158.29      141.96     10.05 o 
   3   4  14      159.02      162.32     10.15 o 
   4   4  14      283.65      264.62     15.94 o 
   5   4  14       31.02       29.68     11.67 o 
   6   4  14       86.38       95.87     12.91 o 
  -5   5  14      352.76      373.69     21.42 o 
  -4   5  14      927.10      969.53     23.21 o 
  -3   5  14      432.74      409.48     14.53 o 
  -2   5  14      420.23      423.82     12.42 o 
  -1   5  14      690.60      661.63     14.42 o 
   0   5  14     1646.71     1713.50     21.21 o 
   1   5  14      665.29      663.21     18.16 o 
   2   5  14      453.09      477.85     14.77 o 
   3   5  14      441.91      395.80     13.01 o 
   4   5  14      971.80      999.73     23.67 o 
   5   5  14      340.48      355.17     18.18 o 
  -5   6  14      158.44      142.02     15.59 o 
  -4   6  14       13.04       -0.97     12.63 o 
  -3   6  14       79.29       81.53     14.78 o 
  -2   6  14        1.08        1.91      9.86 o 
  -1   6  14      253.69      248.81     10.75 o 
   0   6  14       54.44       52.68     10.52 o 
   1   6  14      269.41      261.13     11.91 o 
   2   6  14        1.04        0.09      8.49 o 
   3   6  14       70.43       63.07      9.36 o 
   4   6  14       15.70       11.77     12.26 o 
   5   6  14      168.35      171.86     33.99 o 
  -4   7  14     1178.53     1187.48     43.99 o 
  -3   7  14      154.53      141.04     17.72 o 
  -2   7  14      743.46      737.79     40.25 o 
  -1   7  14      322.04      353.70     27.83 o 
   0   7  14     2352.05     2502.80     30.95 o 
   1   7  14      321.95      322.77     16.18 o 
   2   7  14      733.43      765.18     17.76 o 
   3   7  14      151.49      158.77     15.50 o 
   4   7  14     1175.09     1241.62     27.96 o 
  -2   8  14       26.59       16.64     11.21 o 
  -1   8  14      183.66      218.75     15.00 o 
   0   8  14      101.85      108.72     11.01 o 
   1   8  14      183.55      192.95     14.66 o 
   2   8  14       30.12       18.83     16.55 o 
   1   0  15      433.63      409.57      8.70 o 
   2   0  15       25.75       30.40      7.45 o 
   3   0  15      245.76      238.90      9.25 o 
   4   0  15       21.34       34.95      9.37 o 
   5   0  15        0.19        4.86      8.32 o 
   6   0  15       24.81       28.12      9.19 o 
   7   0  15        2.80       -4.53      9.86 o 
  -7   1  15       34.16       51.74     13.22 o 
  -6   1  15      334.94      343.81     15.78 o 
  -5   1  15      140.22      160.37     10.58 o 
  -4   1  15     3716.92     3679.56     29.93 o 
  -3   1  15      169.19      194.73     10.06 o 
  -2   1  15      697.13      679.20     12.97 o 
  -1   1  15      338.89      381.89     16.44 o 
   0   1  15     5506.67     5357.29     43.82 o 
   1   1  15      340.70      416.93     16.13 o 
   2   1  15      709.68      705.22     15.78 o 
   3   1  15      169.63      173.55      9.00 o 
   4   1  15     3743.86     3737.63     66.53 o 
   5   1  15      141.17      170.25     11.82 o 
   6   1  15      342.62      339.70     12.96 o 
   7   1  15       32.81       66.13     11.17 o 
  -6   2  15      173.63      155.78     14.01 o 
  -5   2  15      120.37      112.68     12.49 o 
  -4   2  15      264.51      228.71     17.46 o 
  -3   2  15      315.37      259.61     16.56 o 
  -2   2  15      283.82      271.19      9.47 o 
  -1   2  15      630.99      545.96     10.22 o 
   0   2  15       21.29       23.80      6.21 o 
   1   2  15      632.03      589.30     13.34 o 
   2   2  15      303.08      283.66      8.97 o 
   3   2  15      318.99      297.91      8.51 o 
   4   2  15      272.43      249.90      9.63 o 
   5   2  15      124.42      104.87      8.60 o 
   6   2  15      183.68      161.02     17.53 o 
  -6   3  15     1066.12     1134.34     25.41 o 
  -5   3  15      610.69      685.49     45.86 o 
  -4   3  15      702.92      642.85     32.66 o 
  -3   3  15     1008.76     1022.37     20.19 o 
  -2   3  15     4473.30     4529.77     64.01 o 
  -1   3  15     2082.76     2123.46     21.96 o 
   0   3  15     1697.91     1600.66     19.83 o 
   1   3  15     2068.18     2130.70     20.82 o 
   2   3  15     4523.75     4520.68     40.46 o 
   3   3  15     1018.30     1052.21     14.95 o 
   4   3  15      742.26      690.89     15.64 o 
   5   3  15      602.23      658.49     16.14 o 
   6   3  15     1082.27     1120.01     21.65 o 
  -6   4  15       67.82       54.76     16.17 o 
  -5   4  15      210.65      215.38     18.58 o 
  -4   4  15      270.29      260.91     15.71 o 
  -3   4  15       11.48       -2.03      9.70 o 
  -2   4  15      411.70      428.65     15.26 o 
  -1   4  15      227.59      192.72      9.77 o 
   0   4  15      714.75      723.43     14.71 o 
   1   4  15      219.71      191.33     10.52 o 
   2   4  15      405.09      417.54     13.05 o 
   3   4  15       10.54       10.55      8.14 o 
   4   4  15      261.26      249.82     14.96 o 
   5   4  15      204.59      174.10     20.55 o 
   6   4  15       64.46       49.97     13.62 o 
  -5   5  15      481.92      504.89     20.46 o 
  -4   5  15       20.07       35.26     13.07 o 
  -3   5  15      905.79      912.07     20.00 o 
  -2   5  15     1255.45     1086.38     17.75 o 
  -1   5  15     1321.30     1324.09     30.16 o 
   0   5  15       43.77       49.40      8.86 o 
   1   5  15     1319.15     1349.49     22.21 o 
   2   5  15     1249.69     1152.04     19.49 o 
   3   5  15      904.32      942.00     17.92 o 
   4   5  15       13.64       20.77     12.75 o 
   5   5  15      477.95      489.37     20.36 o 
  -4   6  15       13.26        6.43     12.73 o 
  -3   6  15        8.84       -1.81      9.80 o 
  -2   6  15       17.94       16.33      8.50 o 
  -1   6  15        0.73       -1.16      8.34 o 
   0   6  15       30.46       17.28      8.80 o 
   1   6  15        0.74       -0.79      9.13 o 
   2   6  15       18.59       22.83      9.44 o 
   3   6  15        9.12       -1.27      8.86 o 
   4   6  15       17.57       24.58     13.58 o 
  -3   7  15      914.35      937.61     41.76 o 
  -2   7  15       68.81       77.43     18.43 o 
  -1   7  15     1125.38     1155.77     24.66 o 
   0   7  15      335.68      364.69     19.90 o 
   1   7  15     1129.58     1176.26     21.44 o 
   2   7  15       68.46       63.41     10.91 o 
   3   7  15      881.05      996.09     25.83 o 
  -1   8  15       98.63       99.76     13.37 o 
   0   8  15      123.76      145.44     14.43 o 
   1   8  15       94.17       91.27     13.50 o 
   0   0  16      277.00      279.61     17.55 o 
   1   0  16       22.16       36.77      7.55 o 
   2   0  16      169.67      164.82     10.10 o 
   3   0  16      121.62      101.41      8.53 o 
   4   0  16       75.54       85.09      9.13 o 
   5   0  16      166.80      128.63     10.58 o 
   6   0  16       10.01        0.40      8.85 o 
  -6   1  16      164.11      173.86     15.49 o 
  -5   1  16     1129.34     1096.10     23.23 o 
  -4   1  16      291.53      355.81     14.67 o 
  -3   1  16     3129.75     3174.98     58.77 o 
  -2   1  16      206.95      233.58     11.94 o 
  -1   1  16     4186.68     4062.32     48.46 o 
   0   1  16      927.77     1017.48     15.83 o 
   1   1  16     4182.58     4104.36     49.23 o 
   2   1  16      233.68      232.93     11.88 o 
   3   1  16     3082.83     3081.24     27.03 o 
   4   1  16      292.03      327.86     12.73 o 
   5   1  16     1110.07     1125.92     19.31 o 
   6   1  16      173.44      188.10     16.33 o 
  -6   2  16       58.53       34.53     12.89 o 
  -5   2  16        4.01       15.50     11.55 o 
  -4   2  16      256.72      252.12     29.55 o 
  -3   2  16      117.36      121.05     12.98 o 
  -2   2  16      711.40      656.96     17.24 o 
  -1   2  16       41.82       34.21      6.36 o 
   0   2  16      985.72      934.58     17.36 o 
   1   2  16       39.85       39.67      6.57 o 
   2   2  16      708.88      669.72     14.04 o 
   3   2  16      114.21      108.15      7.76 o 
   4   2  16      255.39      230.96      9.74 o 
   5   2  16        3.70        0.95      9.03 o 
   6   2  16       58.30       51.68     10.74 o 
  -6   3  16      725.15      795.14     23.05 o 
  -5   3  16      930.45      897.79     27.82 o 
  -4   3  16       88.97       87.81     16.26 o 
  -3   3  16     1652.79     1621.53     25.16 o 
  -2   3  16     2244.80     2333.03     29.27 o 
  -1   3  16     2529.43     2429.42     24.00 o 
   0   3  16       80.32       94.00      8.85 o 
   1   3  16     2563.79     2571.77     25.69 o 
   2   3  16     2243.72     2307.82     25.00 o 
   3   3  16     1684.87     1662.17     21.36 o 
   4   3  16       80.53       87.49      9.32 o 
   5   3  16      962.36      967.60     19.37 o 
   6   3  16      727.19      784.85     19.38 o 
  -5   4  16       51.57       32.08     16.56 o 
  -4   4  16       50.81       40.74     13.21 o 
  -3   4  16      175.38      163.13     11.88 o 
  -2   4  16      121.63      118.23     11.62 o 
  -1   4  16      240.42      226.92     13.61 o 
   0   4  16      143.15      137.72      9.36 o 
   1   4  16      236.94      203.80     13.49 o 
   2   4  16      117.24      111.77     10.06 o 
   3   4  16      172.52      156.25     10.31 o 
   4   4  16       46.59       42.75     12.43 o 
   5   4  16       49.35       52.50     13.35 o 
  -5   5  16      266.00      260.73     17.99 o 
  -4   5  16     1105.88     1197.49     28.42 o 
  -3   5  16      242.32      245.53     13.85 o 
  -2   5  16      634.93      702.75     18.88 o 
  -1   5  16      427.74      427.82     13.13 o 
   0   5  16     2046.56     2207.13     34.10 o 
   1   5  16      421.84      428.78     15.64 o 
   2   5  16      641.27      692.99     16.58 o 
   3   5  16      241.01      242.86     22.68 o 
   4   5  16     1115.43     1132.23     26.43 o 
   5   5  16      258.43      253.09     18.06 o 
  -4   6  16       30.00       11.75     13.66 o 
  -3   6  16       34.21       20.53     10.73 o 
  -2   6  16       23.81       21.16     10.92 o 
  -1   6  16      144.45      137.95     10.58 o 
   0   6  16       37.22       32.48      9.48 o 
   1   6  16      153.45      134.97     11.24 o 
   2   6  16       27.18        9.81      9.57 o 
   3   6  16       32.04       11.43     12.32 o 
   4   6  16       34.69       18.62     13.89 o 
  -3   7  16       24.10       43.34     12.32 o 
  -2   7  16      465.79      481.31     17.91 o 
  -1   7  16       15.23       13.71     10.04 o 
   0   7  16     1764.54     1864.47     26.45 o 
   1   7  16       14.94       25.18     10.89 o 
   2   7  16      456.41      455.14     16.22 o 
   3   7  16       27.45       44.40     16.21 o 
   1   0  17        0.51       -0.24      7.14 o 
   2   0  17       19.11       15.31      7.82 o 
   3   0  17        1.20        2.45      8.00 o 
   4   0  17       39.99       46.41     10.71 o 
   5   0  17        1.89        1.96      8.84 o 
   6   0  17       66.24       63.84     10.20 o 
  -6   1  17      372.04      365.83     17.20 o 
  -5   1  17      178.10      198.91     14.69 o 
  -4   1  17     3622.94     3689.94     47.48 o 
  -3   1  17      280.73      295.94     12.53 o 
  -2   1  17     2207.55     2141.14     22.58 o 
  -1   1  17      597.16      662.99     13.99 o 
   0   1  17     8616.47     8627.13     87.58 o 
   1   1  17      598.23      656.73     12.36 o 
   2   1  17     2129.62     2091.14     30.28 o 
   3   1  17      276.60      300.18     19.54 o 
   4   1  17     3526.73     3582.22     64.04 o 
   5   1  17      179.80      203.81     12.01 o 
   6   1  17      330.67      312.57     15.87 o 
  -6   2  17       24.88       24.24     13.50 o 
  -5   2  17        0.57        1.39     14.55 o 
  -4   2  17       28.53       31.49     14.73 o 
  -3   2  17        3.48       -2.11      9.64 o 
  -2   2  17       52.24       37.95     10.24 o 
  -1   2  17        8.38       19.81      9.65 o 
   0   2  17       29.20       27.08      6.14 o 
   1   2  17        9.95       11.06      6.41 o 
   2   2  17       47.14       32.20      6.34 o 
   3   2  17        3.53        0.73     10.63 o 
   4   2  17       34.66       28.83      9.07 o 
   5   2  17        0.22       -3.22     11.04 o 
   6   2  17       22.04       19.89     10.35 o 
  -5   3  17      316.96      347.51     22.59 o 
  -4   3  17      324.00      309.44     16.77 o 
  -3   3  17      239.45      231.65     13.33 o 
  -2   3  17     2309.35     2326.24     54.43 o 
  -1   3  17      335.80      392.24     15.53 o 
   0   3  17      700.55      652.21     14.43 o 
   1   3  17      324.08      367.54     12.69 o 
   2   3  17     2300.98     2384.68     28.09 o 
   3   3  17      215.96      238.88     14.64 o 
   4   3  17      330.13      303.27     12.60 o 
   5   3  17      298.72      347.31     20.99 o 
  -5   4  17       89.91       78.78     18.52 o 
  -4   4  17       48.78       36.00     13.76 o 
  -3   4  17       93.76       76.69     11.99 o 
  -2   4  17      106.90       96.75     11.39 o 
  -1   4  17      240.09      211.11     13.39 o 
   0   4  17      112.23      131.58      9.73 o 
   1   4  17      242.32      233.41     11.41 o 
   2   4  17      104.58       99.39     10.22 o 
   3   4  17       88.57       99.62     13.20 o 
   4   4  17       48.42       52.56     12.51 o 
   5   4  17       89.73       95.10     14.97 o 
  -4   5  17       71.45       99.06     15.69 o 
  -3   5  17      931.32      999.13     22.40 o 
  -2   5  17     1300.74     1249.51     31.48 o 
  -1   5  17     1195.11     1268.30     20.22 o 
   0   5  17      172.61      187.86     11.76 o 
   1   5  17     1196.38     1272.24     21.10 o 
   2   5  17     1294.40     1225.04     21.22 o 
   3   5  17      973.76     1045.21     36.69 o 
   4   5  17       66.95       86.29     15.70 o 
  -3   6  17       21.68       18.40     11.43 o 
  -2   6  17       79.42       57.33     12.45 o 
  -1   6  17       27.90       23.62      9.69 o 
   0   6  17       17.61       13.28     10.19 o 
   1   6  17       31.45       22.51     10.27 o 
   2   6  17       81.31       69.90     11.16 o 
   3   6  17       23.37       18.55     12.69 o 
  -2   7  17        2.75        7.39     11.45 o 
  -1   7  17      587.34      617.95     16.89 o 
   0   7  17       44.31       91.82     19.91 o 
   1   7  17      575.75      582.66     17.67 o 
   2   7  17        3.60       14.83     10.84 o 
   0   0  18      106.40      118.51     12.51 o 
   1   0  18       31.73       32.98      7.91 o 
   2   0  18     1004.57      952.71     16.63 o 
   3   0  18       64.16       60.97     11.08 o 
   4   0  18        2.27       11.12     10.62 o 
   5   0  18      119.74      137.31     12.25 o 
   6   0  18      164.93      151.98     14.82 o 
  -6   1  18      226.25      238.90     16.76 o 
  -5   1  18      673.13      677.06     25.30 o 
  -4   1  18       80.72      110.34     17.12 o 
  -3   1  18     1715.64     1706.70     33.80 o 
  -2   1  18     1968.60     1983.04     22.38 o 
  -1   1  18     1995.42     1949.45     35.27 o 
   0   1  18      578.76      734.08     16.82 o 
   1   1  18     1997.31     1974.79     27.09 o 
   2   1  18     1951.87     1939.85     22.76 o 
   3   1  18     1713.91     1683.30     58.56 o 
   4   1  18       75.21       91.05     14.06 o 
   5   1  18      675.79      679.37     16.83 o 
   6   1  18      222.08      225.89     15.34 o 
  -5   2  18        6.93        0.20     16.16 o 
  -4   2  18       21.35       16.18     14.81 o 
  -3   2  18       60.84       42.98     15.54 o 
  -2   2  18       26.69       14.49      9.99 o 
  -1   2  18       71.01       71.88     10.74 o 
   0   2  18       64.26       54.93      8.33 o 
   1   2  18       70.75       62.96      7.12 o 
   2   2  18       28.74       28.96      7.36 o 
   3   2  18       65.21       70.05     11.48 o 
   4   2  18       25.50       12.38     11.49 o 
   5   2  18        8.41        1.22     12.59 o 
  -5   3  18      444.14      452.57     23.92 o 
  -4   3  18        8.69       17.91     12.64 o 
  -3   3  18      569.33      574.88     23.64 o 
  -2   3  18      881.85      963.70     21.29 o 
  -1   3  18      760.11      743.84     19.21 o 
   0   3  18       25.93       28.10      7.91 o 
   1   3  18      783.91      797.18     16.38 o 
   2   3  18      880.31      950.52     18.03 o 
   3   3  18      564.34      559.23     18.77 o 
   4   3  18        8.18       11.38     11.04 o 
   5   3  18      459.24      446.39     19.18 o 
  -5   4  18       44.50       32.07     15.06 o 
  -4   4  18      210.25      168.14     16.47 o 
  -3   4  18      100.19       86.23     16.93 o 
  -2   4  18       10.66        9.82     10.73 o 
  -1   4  18       18.50       20.97     10.72 o 
   0   4  18      483.22      391.78     14.94 o 
   1   4  18       17.89       11.23      9.11 o 
   2   4  18        8.77        3.70      9.09 o 
   3   4  18       99.09       92.13     17.88 o 
   4   4  18      203.25      174.83     16.09 o 
   5   4  18       43.49       37.71     13.18 o 
  -4   5  18      922.99      997.15     26.55 o 
  -3   5  18      470.47      418.64     22.94 o 
  -2   5  18      858.14      977.02     29.91 o 
  -1   5  18      897.63      877.49     24.72 o 
   0   5  18     1973.53     2078.81     39.11 o 
   1   5  18      897.52      852.71     19.86 o 
   2   5  18      858.87      922.43     19.61 o 
   3   5  18      453.95      461.57     19.74 o 
   4   5  18      922.05      978.13     27.06 o 
  -3   6  18       29.95       25.40     16.37 o 
  -2   6  18       17.24       14.21     11.85 o 
  -1   6  18       27.95       21.30     12.32 o 
   0   6  18       21.09       11.12     10.04 o 
   1   6  18       25.81       18.96     10.54 o 
   2   6  18       19.96       34.15     10.33 o 
   3   6  18       32.12       25.65     13.50 o 
   0   7  18      648.59      716.26     19.02 o 
   1   0  19       33.89       47.74      8.07 o 
   2   0  19      120.04      123.69      9.88 o 
   3   0  19       17.04       17.73      9.47 o 
   4   0  19      190.38      195.51     23.66 o 
   5   0  19       17.47       26.32     15.27 o 
  -5   1  19       93.01      100.81     17.47 o 
  -4   1  19     1649.72     1739.17     41.91 o 
  -3   1  19      117.51      145.91     16.78 o 
  -2   1  19      975.96     1039.12     20.99 o 
  -1   1  19      278.49      328.59     14.73 o 
   0   1  19     2916.34     2968.21     31.95 o 
   1   1  19      286.06      349.07     10.43 o 
   2   1  19     1011.08     1018.82     15.82 o 
   3   1  19      120.29      138.10     13.44 o 
   4   1  19     1687.68     1712.15     60.33 o 
   5   1  19       97.81      132.14     30.59 o 
  -5   2  19       78.36       79.87     17.24 o 
  -4   2  19      107.90      107.55     16.15 o 
  -3   2  19      141.42      127.08     16.36 o 
  -2   2  19      170.66      161.96     12.94 o 
  -1   2  19       90.87       85.53     10.87 o 
   0   2  19      296.31      302.76     14.25 o 
   1   2  19       92.71       87.84      9.19 o 
   2   2  19      164.44      145.99     10.61 o 
   3   2  19      151.09      134.92     13.04 o 
   4   2  19      117.42      105.78     13.36 o 
   5   2  19       81.70       85.29     15.95 o 
  -5   3  19      205.20      205.14     20.62 o 
  -4   3  19      294.52      261.54     17.17 o 
  -3   3  19      136.46      132.39     17.40 o 
  -2   3  19     1065.72     1022.93     28.95 o 
  -1   3  19      219.39      246.36     14.12 o 
   0   3  19      436.15      381.19     15.63 o 
   1   3  19      230.42      262.62     13.00 o 
   2   3  19     1077.01     1047.48     19.19 o 
   3   3  19      136.93      156.19     13.56 o 
   4   3  19      301.31      267.32     16.20 o 
   5   3  19      212.66      234.64     16.75 o 
  -4   4  19       55.61       47.62     14.95 o 
  -3   4  19       38.56       37.54     15.67 o 
  -2   4  19       27.12       23.00     15.89 o 
  -1   4  19       11.31       10.98     12.41 o 
   0   4  19       32.13       18.74      9.14 o 
   1   4  19       14.83       11.72      9.66 o 
   2   4  19       25.77       21.99      9.95 o 
   3   4  19       31.11       35.41     12.78 o 
   4   4  19       54.83       55.65     14.11 o 
  -3   5  19      833.46      937.68     30.22 o 
  -2   5  19      804.92      810.48     22.05 o 
  -1   5  19     1322.43     1461.87     68.29 o 
   0   5  19      300.70      303.95     14.19 o 
   1   5  19     1305.49     1463.60     23.60 o 
   2   5  19      807.30      844.61     24.62 o 
   3   5  19      840.37      929.09     25.18 o 
  -2   6  19      153.74      120.50     14.77 o 
  -1   6  19       55.56       41.14     12.14 o 
   0   6  19        0.10       -2.80     10.14 o 
   1   6  19       58.72       38.07     10.81 o 
   2   6  19      155.54      134.36     12.08 o 
   0   0  20      239.77      236.34     15.07 o 
   1   0  20       37.24       30.34     10.96 o 
   2   0  20      375.81      406.02     14.36 o 
   3   0  20       58.32       69.33     10.18 o 
   4   0  20       61.24       44.29     17.06 o 
   5   0  20      128.02      137.26     25.21 o 
  -5   1  20      513.98      520.54     24.93 o 
  -4   1  20       85.32       95.96     14.10 o 
  -3   1  20     1348.07     1323.57     31.67 o 
  -2   1  20      468.09      500.85     26.64 o 
  -1   1  20     1814.23     1830.08     26.71 o 
   0   1  20      181.03      261.66     11.34 o 
   1   1  20     1805.81     1785.46     32.02 o 
   2   1  20      469.54      471.09     12.25 o 
   3   1  20     1344.17     1259.75     23.76 o 
   4   1  20       85.61      116.37     16.95 o 
   5   1  20      508.38      489.09     31.17 o 
  -4   2  20      183.79      203.54     16.18 o 
  -3   2  20        1.54        0.63     15.02 o 
  -2   2  20      478.10      452.89     16.55 o 
  -1   2  20       31.81       22.89     10.56 o 
   0   2  20      461.56      461.60     16.18 o 
   1   2  20       31.69       19.47      8.48 o 
   2   2  20      481.16      457.03     14.30 o 
   3   2  20        0.99       14.19     10.68 o 
   4   2  20      185.69      183.98     14.94 o 
  -4   3  20       31.07       43.25     14.34 o 
  -3   3  20      398.75      370.88     21.22 o 
  -2   3  20      153.11      185.82     13.72 o 
  -1   3  20      549.58      551.33     18.04 o 
   0   3  20        1.37        0.49     10.70 o 
   1   3  20      557.07      521.54     15.76 o 
   2   3  20      156.33      193.48     12.00 o 
   3   3  20      378.22      367.89     16.73 o 
   4   3  20       33.93       28.30     12.88 o 
  -3   4  20      117.74      128.83     26.65 o 
  -2   4  20       37.05       46.82     12.26 o 
  -1   4  20      109.39       98.40     14.33 o 
   0   4  20      277.86      275.96     16.07 o 
   1   4  20      111.39      103.53     11.23 o 
   2   4  20       39.40       54.53     10.67 o 
   3   4  20      119.13      128.85     15.34 o 
  -2   5  20      635.44      660.50     20.80 o 
  -1   5  20      320.96      289.39     17.08 o 
   0   5  20     1020.63     1084.92     31.67 o 
   1   5  20      335.18      305.28     14.03 o 
   2   5  20      633.70      677.88     18.16 o 
   1   0  21        0.89       13.96      8.13 o 
   2   0  21        6.34       21.52      8.61 o 
   3   0  21        0.24       -2.05     11.27 o 
   4   0  21       17.66       22.34     12.53 o 
  -4   1  21      583.81      625.50     21.32 o 
  -3   1  21       42.94       62.70     15.55 o 
  -2   1  21      851.47      914.56     20.67 o 
  -1   1  21      113.03      143.00     12.40 o 
   0   1  21     1278.61     1330.11     23.67 o 
   1   1  21      113.25      161.45     12.66 o 
   2   1  21      858.21      886.14     18.00 o 
   3   1  21       40.85       52.31     10.08 o 
   4   1  21      595.26      612.43     20.49 o 
  -4   2  21      205.68      220.94     17.50 o 
  -3   2  21      272.38      245.11     18.50 o 
  -2   2  21      182.34      176.54     13.31 o 
  -1   2  21      525.29      505.20     19.45 o 
   0   2  21      211.61      244.62     13.93 o 
   1   2  21      517.77      486.53     23.47 o 
   2   2  21      177.64      175.35     11.35 o 
   3   2  21      269.85      250.53     15.36 o 
   4   2  21      211.08      235.79     16.35 o 
  -3   3  21      197.18      203.92     19.12 o 
  -2   3  21      505.62      532.04     18.14 o 
  -1   3  21      350.74      389.23     16.58 o 
   0   3  21      483.81      511.24     18.03 o 
   1   3  21      360.93      362.39     16.50 o 
   2   3  21      485.94      521.18     15.48 o 
   3   3  21      196.72      194.41     14.76 o 
  -3   4  21       15.71       13.74     15.64 o 
  -2   4  21       36.50       47.29     12.21 o 
  -1   4  21        5.83       -6.61     12.67 o 
   0   4  21      112.66      148.22     14.57 o 
   1   4  21        6.51        8.65      9.76 o 
   2   4  21       36.36       44.54     13.78 o 
   3   4  21       16.28       10.83     12.60 o 
  -1   5  21      444.48      479.23     19.29 o 
   0   5  21      296.56      280.70     16.82 o 
   1   5  21      430.36      465.55     15.97 o 
   0   0  22      125.49      108.00     21.07 o 
   1   0  22        2.99       11.21     10.23 o 
   2   0  22      268.15      290.77     14.04 o 
   3   0  22        1.09        9.65     11.67 o 
  -3   1  22      637.00      654.14     25.01 o 
  -2   1  22       20.86       52.73     11.54 o 
  -1   1  22      794.78      821.22     20.27 o 
   0   1  22       70.94      109.40     12.17 o 
   1   1  22      802.96      887.64     20.86 o 
   2   1  22       19.91       33.73      9.39 o 
   3   1  22      667.55      666.38     29.53 o 
  -3   2  22       11.46        0.51     14.49 o 
  -2   2  22      512.65      484.80     17.75 o 
  -1   2  22        6.45       14.85     11.29 o 
   0   2  22      528.32      528.03     18.00 o 
   1   2  22        4.91        5.26     11.30 o 
   2   2  22      506.62      488.37     14.88 o 
   3   2  22        9.91       22.33     11.25 o 
  -2   3  22      237.99      263.74     15.65 o 
  -1   3  22      641.04      658.91     20.03 o 
   0   3  22      415.40      453.20     18.01 o 
   1   3  22      642.74      660.72     20.19 o 
   2   3  22      238.54      281.36     16.59 o 
  -1   4  22      126.79      129.97     13.98 o 
   0   4  22      157.65      178.34     15.03 o 
   1   4  22      128.32      145.93     14.30 o 
   1   0  23      244.08      260.58     13.79 o 
   2   0  23        0.67       18.91     13.51 o 
   3   0  23      134.19      114.62     16.08 o 
  -2   1  23      601.15      630.70     47.99 o 
  -1   1  23       34.77       31.42     11.09 o 
   0   1  23      333.97      302.04     15.32 o 
   1   1  23       35.25       43.44     11.23 o 
   2   1  23      610.74      616.88     24.29 o 
  -2   2  23       62.75       64.79     15.33 o 
  -1   2  23      303.49      306.25     15.60 o 
   0   2  23      175.79      209.42     14.20 o 
   1   2  23      300.42      312.80     16.30 o 
   2   2  23       58.42       46.36     15.62 o 
  -1   3  23      408.44      479.59     18.26 o 
   0   3  23      349.26      356.93     17.49 o 
   1   3  23      415.13      494.93     19.16 o 
   0   0  24        0.65      -19.55     19.55 o 
   1   0  24        0.71       13.42     13.90 o 
  -1   1  24      224.29      265.34     14.80 o 
   0   1  24        6.39       -1.23     10.68 o 
   1   1  24      217.90      214.41     14.68 o 
                                                 
